# Supplementary material for: Randomised trial on effect of involving media reporters in salt reduction programme to increase media reports and the public’s knowledge, belief and behaviors on salt and health: Changzhi reporters trial
Source: PLoS One. 2021 Jul 20;16(7):e0252989. doi: 10.1371/journal.pone.0252989 (PMC8294101; doi:10.1371/journal.pone.0252989)
Supplement: S1 File — (XLSX) [file pone.0252989.s002.xlsx]

## Sheet: Sheet1
ID	Gender	Age	Han nationality	Hui nationality	Other nationality	Occupation	Education	Belief that high-salt diet was unhealthy	Knowledge that high salt diet can cause or aggravate hypertension.	Knowledge that high salt diet can cause or aggravate Stroke.	Knowledge that high salt diet can cause or aggravate Gastric cancer.	Knowledge that high salt diet can cause or aggravate Memory decay.	Knowledge that high salt diet can cause or aggravate Other diseases.	What kind of salt did you eat ?	Knowledge of recommended daily salt intake.	Sources of the above information was TV	Sources of the above information was Radio	Sources of the above information was news	Sources of the above information was network	Sources of the above information was books	Sources of the above information was Other.	Know of daily salt intake	Know that how many grams of salt daily intake.	Group by survey time
1001	2	38	1			5	3	1	1	0	0	0	lithiasis	1	4	0	0	0	0	0	Others	2		1
1002	2	37	1			1	2	1	1	0	0	0	cardiac disease	1	4	1	0	0	0	0	0	2		1
1003	2	32	1			5	5	1	1	1	0	0	0	1	2	1	0	0	0	1	0	1	10	1
1004	2	35	1			5	3	3						1	4	0	0	0	0	0	0	2		1
1005	2	30	1			5	3	1	0	0	0	0	not known	1	4	1	0	0	0	0	0	2		1
1006	2	39	1			3	5	1	1	0	0	0	0	1	2	1	0	0	0	0	Doctors	2		1
1007	2	37	1			5	3	1	1	0	0	0	0	1	4	0	0	0	0	1	0	2		1
1008	2	33	1			5	4	1	0	0	0	0	Kidney disease	1	4	1	0	0	0	0	0	2		1
1009	2	38	1			2	1	1	0	0	0	1	Diabetes	1	2	1	0	0	0	0	0	2		1
1010	2	33	1			5	3	1	1	0	0	0	0	1	4	1	0	0	0	0	0	2		1
1011	2	37	1			1	4	1	0	0	0	0	ocular diseases	1	4	1	0	0	0	0	Chat with others	2		1
1012	2	36	1			1	3	1	1	0	0	0	0	1	2	0	1	0	0	0	0	2		1
1013	2	40	1			2	3	1	0	0	0	0	0	1	1	0	0	0	0	0	Doctors	2		1
1014	2	30	1			1	3	1	1	0	0	0	0	1	2	1	0	0	0	0	0	2		1
1015	2	31	1			5	3	1	0	0	1	0	0	1	2	1	0	0	0	0	0	1	6	1
1016	2	38	1			5	3	1	1	0	0	0	0	1	4	1	0	0	0	1	0	2		1
1017	2	40	1			2	3	1	0	0	0	0	not known	1	4	0	0	0	0	0	0	2		1
1018	2	36	1			5	4	1	1	0	0	0	skin disease	1	4	0	0	0	0	0	Chat with others	2		1
1019	2	38	1			2	4	1	1	0	0	0	Kidney disease	1	1	1	1	1	0	0	0	1	7	1
1020	2	40	1			5	3	1	1	0	0	0	0	1	4	0	0	0	0	0	Doctors	2		1
1021	2	34	1			5	3	1	1	0	0	0	0	1	4	1	1	0	0	0	0	2		1
1022	2	38	1			1	4	1	1	0	0	1	0	1	2	1	1	1	1	1	0	1	6	1
1023	2	34	1			5	3	1	0	0	1	0	0	1	4	0	0	0	0	0	0	1	5	1
1024	2	30	1			1	3	1	1	1	1	0	0	1	4	1	0	0	0	0	0	2		1
1025	2	31	1			2	4	1	0	0	0	0	not known	1	1	1	0	0	0	0	0	1	5	1
1026	2	38	1			1	3	1	1	1	1	1	0	1	4	1	0	0	0	0	0	2		1
1027	2	35	1			5	3	3						1	4	0	0	0	0	1	0	2		1
1028	2	39	1			5	4	1	0	0	0	0	Kidney disease	1	4	1	0	0	0	0	Chat with others	2		1
1029	2	34	1			5	4	1	1	0	0	0	0	1	1	1	0	0	0	0	0	1	3	1
1030	2	31	1			5	1	1	1	0	0	0	0	1	4	1	1	0	0	0	0	1	16	1
1031	2	38	1			5	4	1	1	0	0	0	0	1	4	1	0	0	0	0	0	1	4	1
1032	2	37	0	1		5	3	1	0	0	1	0	0	1	2	1	0	0	0	0	0	1	8	1
1033	2	38	1			5	3	1	1	1	0	0	0	1	4	0	0	0	0	0	Gut feeling	2		1
1034	2	32	1			2	3	1	1	0	0	0	Cardiovascular disease	1	4	0	1	0	0	0	0	2		1
1035	2	33	1			5	3	1	0	0	0	0	Cardiovascular disease	1	4	0	0	0	0	0	Doctors	2		1
1036	2	39	1			2	3	1	1	1	0	0	0	1	4	1	0	0	0	0	Doctors	2		1
1037	2	38	1			2	3	1	0	0	0	0	Gastrointestinal diseases	1	4	0	0	0	0	0	Gut feeling	2		1
1038	2	31	1			5	3	1	1	0	0	0	0	1	1	0	0	0	0	0	Chat with others	2		1
1039	2	39	1			5	3	1	1	0	0	0	Hematopathy	1	4	1	0	0	0	0	0	2		1
1040	2	34	1			5	3	1	1	1	0	0	0	1	4	0	0	0	0	0	Doctors	2		1
1041	2	38	1			5	3	1	1	0	0	0	0	1	4	0	0	0	0	0	Gut feeling	2		1
1042	2	40	1			5	4	1	0	0	1	0	0	1	2	1	0	1	0	0	0	2		1
1043	2	36	1			5	3	1	1	0	0	0	0	1	4	0	0	0	0	0	Doctors	2		1
1044	2	31	1			2	3	2						1	4	0	0	0	0	0	0	2		1
1045	2	36	1			5	3	2						1	4	0	0	0	0	0	Publicity and education	2		1
1046	2	37	1			1	3	1	0	0	0	0	not known	1	4	0	0	0	0	0	0	2		1
1047	2	32	1			1	3	1	1	0	0	0	0	1	4	1	0	0	1	0	0	1	8	1
1048	2	35	1			2	3	1	0	0	0	1	0	1	3	1	0	0	0	0	0	2		1
1049	2	34	1			5	4	1	0	0	0	0	not known	1	4	1	0	1	0	1	0	2		1
1050	2	31	1			5	3	1	0	0	0	0	not known	1	4	0	0	0	0	0	Gut feeling	2		1
1051	2	39	1			5	4	1	1	1	0	0	0	3	2	1	0	0	1	0	0	1	7	1
1052	2	33	1			5	4	1	0	0	0	0	not known	1	2	1	0	1	0	0	0	1	3	1
1053	2	50	1			5	4	2						1	4	0	0	0	0	0	Chat with others	2		1
1054	2	50	1			4	4	1	1	0	0	0	0	1	4	1	0	0	0	1	0	2		1
1055	2	50	1			5	4	1	1	0	0	0	Diabetes	1	2	1	0	1	1	0	0	2		1
1056	2	45	1			5	3	1	0	0	0	0	Kidney disease	1	4	1	0	0	0	0	Doctors	2		1
1057	2	47	1			5	3	1	1	0	0	0	0	3	4	1	0	0	0	0	Others	2		1
1058	2	41	1			5	4	1	1	0	0	0	0	1	4	0	0	0	0	0	Others	1	7	1
1059	2	41	1			5	4	1	1	0	0	0	0	3	2	1	0	0	0	0	0	2		1
1060	2	45	1			5	3	1	1	1	0	0	0	1	4	0	0	0	0	0	Doctors	2		1
1061	2	42	1			5	2	1	0	0	0	0	not known	1	4	1	0	0	0	0	0	2		1
1062	2	50	1			5	3	1	0	0	0	0	not known	1	4	0	0	0	0	0	Others	2		1
1063	2	48	1			2	3	1	1	1	0	0	0	1	4	1	0	0	0	0	0	2		1
1064	2	46	1			5	4	1	0	0	0	0	not known	1	2	0	0	1	0	0	0	1	6	1
1065	2	41	1			2	3	1	1	0	0	0	0	4	4	0	0	0	0	0	0	2		1
1066	2	45	1			5	3	1	0	0	0	0	not known	1	4	0	0	0	0	0	Gut feeling	2		1
1067	2	48	1			2	3	1	0	0	0	0	not known	1	4	0	0	0	0	0	0	2		1
1068	2	50	1			5	4	1	1	1	0	0	0	1	2	1	0	0	0	0	0	2		1
1069	2	44	1			5	2	1	1	0	0	1	0	1	2	1	0	0	0	0	0	2		1
1070	2	43	1			5	4	1	1	0	0	0	hyperlipemia	1	2	1	0	0	0	0	0	2		1
1071	2	49	1			5	4	1	1	1	0	0	0	1	4	1	0	0	0	0	0	2		1
1072	2	48	1			5	3	1	1	1	0	1	0	1	2	1	0	0	0	0	0	2		1
1073	2	41	1			2	3	1	0	0	0	0	Kidney disease	1	4	1	0	0	0	0	0	2		1
1074	2	50	1			5	3	1	1	0	0	0	0	1	4	0	0	0	0	0	Gut feeling	2		1
1075	2	49	1			2	2	1	0	0	0	0	Kidney disease	1	4	1	0	0	0	0	0	2		1
1076	2	41	1			5	2	1	1	0	0	0	0	1	4	1	0	0	0	0	0	2		1
1077	2	45	1			4	5	1	0	0	0	0	not known	1	1	1	0	0	0	0	0	2		1
1078	2	49	1			5	4	1	1	1	0	0	0	1	4	1	0	0	0	0	0	2		1
1079	2	41	1			2	3	1	1	1	0	0	0	1	2	1	0	0	1	0	0	2		1
1080	2	43	1			2	4	1	0	0	0	0	not known	1	2	1	0	0	0	0	0	1	10	1
1081	2	44	1			5	3	1	1	0	0	0	0	1	4	1	0	0	0	0	0	2		1
1082	2	50	1			5	1	1	0	0	0	0	not known	1	4	0	0	0	0	0	Gut feeling	2		1
1083	2	50	1			1	5	1	1	0	0	0	0	1	2	1	0	0	0	0	0	1	5	1
1084	2	44	1			5	2	1	1	0	0	0	0	1	2	1	0	0	0	0	0	2		1
1085	2	49	1			1	4	1	1	1	0	0	0	3	2	1	0	0	1	0	0	1	6	1
1086	2	46	1			1	4	1	0	0	0	0	not known	1	2	1	0	0	0	0	0	1	3	1
1087	2	47	1			5	2	1	1	0	0	0	0	1	4	0	0	0	0	0	Chat with others	2		1
1088	2	47	1			5	2	1	1	0	0	0	cardiac disease	1	4	1	0	0	0	0	0	2		1
1089	2	46	1			5	5	1	1	0	0	0	0	1	4	0	0	0	0	1	0	2		1
1090	2	44	1			5	2	1	1	1	0	0	0	1	2	1	0	0	0	0	0	2		1
1091	2	49	1			5	4	1	1	0	0	0	0	1	4	0	0	0	0	0	Chat with others	1	6	1
1092	2	43	1			1	4	1	1	0	0	0	cardio-cerebrovascular disease	1	1	0	0	0	0	0	Family member	1	5	1
1093	2	44	1			2	2	2						1	4	0	0	0	0	0	0	2		1
1094	2	41	1			2	2	2						1	4	0	0	0	0	0	0	2		1
1095	2	48	1			2	3	1	1	0	0	0	0	1	4	0	0	0	0	0	Doctors	2		1
1096	2	46	1			2	3	1	1	0	0	0	0	1	4	0	0	0	0	0	Doctors	2		1
1097	2	47	1			1	4	1	1	1	0	1	0	1	4	1	0	0	0	0	0	2		1
1098	2	45	1			5	4	1	1	1	0	1	0	1	4	0	0	0	0	0	Gut feeling	1	6	1
1099	2	41	1			5	3	1	0	0	0	0	Oral diseases	1	4	0	0	0	0	0	Gut feeling	1	6	1
1100	2	50	1			1	4	1	1	0	0	0	0	1	2	1	0	0	0	0	0	2		1
1101	2	45	1			5	3	1	1	0	0	0	0	1	4	0	0	0	0	0	Doctors	1	4	1
1102	2	46	1			2	3	1	1	1	0	1	0	1	4	1	0	0	0	0	0	1	5	1
1103	2	41	1			5	3	1	0	1	0	0	0	1	4	1	0	0	0	1	0	2		1
1104	2	46	1			2	3	1	0	0	0	0	Oral diseases	1	4	1	1	0	0	0	0	2		1
1105	2	50	1			5	3	1	0	0	0	0	not known	3	1	0	0	0	0	0	0	2		1
1106	2	53	1			5	3	1	1	0	0	0	0	1	4	1	0	0	0	0	0	2		1
1107	2	56	1			5	1	1	0	0	0	0	not known	1	4	0	0	0	0	0	Others	1	25	1
1108	2	60	1			5	2	1	0	0	0	0	not known	1	2	1	1	0	0	0	0	2		1
1109	2	59	1			5	2	1	1	0	0	0	0	1	2	1	0	0	0	0	0	2		1
1110	2	60	1			1	2	1	0	0	0	0	Kidney disease	1	4	0	0	0	0	0	Chat with others	2		1
1111	2	56	1			5	3	1	1	0	0	0	dyslipidemia	1	2	1	0	1	0	0	0	1	6	1
1112	2	53	1			5	1	1	1	0	0	0	hyperlipemia	1	4	1	0	0	0	0	Chat with others	2		1
1113	2	55	1			5	4	1	1	0	0	0	Kidney disease	1	4	1	0	0	0	0	0	2		1
1114	2	54	1			5	3	1	1	0	0	0	dyslipidemia	1	2	1	0	0	0	0	0	2		1
1115	2	52	1			5	4	1	1	0	0	0	dyslipidemia	1	2	1	0	0	0	0	0	2		1
1116	2	53	1			5	3	1	1	1	0	0	0	1	4	1	0	0	0	1	0	2		1
1117	2	58	1			1	5	1	1	0	0	0	cardio-cerebrovascular disease	1	2	1	0	0	0	0	0	1	5	1
1118	2	53	1			1	2	1	1	0	0	0	cardio-cerebrovascular disease	3	2	1	0	0	0	0	0	1	4	1
1119	2	60	1			3	5	1	1	0	0	0	cardio-cerebrovascular disease	1	2	1	0	1	0	0	Publicity and education	1	5	1
1120	2	56	1			5	4	1	1	0	0	0	cardio-cerebrovascular disease	1	2	1	0	0	0	0	0	1	5	1
1121	2	57	1			3	5	1	1	0	0	0	Cardiovascular disease	3	2	1	0	1	0	0	0	1	5	1
1122	2	53	1			5	4	1	0	0	0	0	Cardiovascular disease	1	4	1	0	0	0	0	0	2		1
1123	2	60	1			5	4	1	1	0	0	0	0	1	1	1	0	1	0	0	0	1	3	1
1124	2	57	1			5	5	1	0	0	0	0	cardiac and kidney diseases	1	4	1	0	1	1	1	0	2		1
1125	2	60	1			5	5	1	0	0	0	0	cardiac and kidney diseases	1	4	1	0	1	0	1	0	2		1
1126	2	59	1			1	3	1	1	0	0	0	Cerebrovascular disease	1	4	1	1	0	0	0	0	2		1
1127	2	55	1			2	4	1	0	0	0	0	not known	1	4	1	0	0	0	0	0	1	12	1
1128	2	58	1			5	2	1	1	1	0	0	Kidney disease	1	4	1	0	0	0	0	0	2		1
1129	2	60	1			5	3	1	0	0	0	0	hyperlipemia	1	2	1	0	0	0	0	0	1	6	1
1130	2	60	1			5	2	3						1	4	0	0	0	0	0	0	2		1
1131	2	56	1			5	2	1	1	1	0	0	0	1	4	0	0	0	0	0	Chat with others	2		1
1132	2	51	1			2	3	1	1	0	0	0	0	1	4	1	0	0	0	0	0	2		1
1133	2	56	1			5	2	1	0	0	0	0	Diabetes	1	1	0	0	0	0	0	Chat with others	1	9	1
1134	2	58	1			5	2	1	1	0	0	0	0	1	4	1	0	0	0	0	0	2		1
1135	2	51	1			3	3	1	1	0	0	0	0	1	4	1	0	0	0	0	0	2		1
1136	2	52	1			5	3	1	1	0	0	0	0	1	4	0	0	0	0	0	Doctors	2		1
1137	2	60	1			5	3	1	1	0	0	0	cardiac disease	1	2	1	0	0	0	0	0	1	3	1
1138	2	60	1			5	2	1	1	1	0	0	0	1	2	1	0	0	0	0	0	2		1
1139	2	59	1			5	1	1	1	0	0	0	0	1	4	0	0	0	0	0	Chat with others	2		1
1140	2	51	1			1	3	1	1	0	0	0	0	1	4	1	0	0	0	0	0	1	12	1
1141	2	55	1			5	3	1	1	0	0	0	0	1	2	1	0	0	0	0	0	1	6	1
1142	2	58	1			2	2	1	1	0	0	0	0	1	4	1	0	0	0	0	0	2		1
1143	2	51	1			5	1	3						1	4	0	0	0	0	0	0	2		1
1144	2	59	1			2	2	3						1	4	0	0	0	0	0	Gut feeling	2		1
1145	2	58	1			2	2	1	1	0	0	0	0	1	4	1	0	0	0	0	0	2		1
1146	2	60	1			2	4	1	0	0	0	0	not known	1	4	0	0	0	0	0	Others	2		1
1147	2	53	1			2	1	2						1	4	0	0	0	0	0	Gut feeling	2		1
1148	2	54	1			5	3	1	0	0	0	0	not known	1	4	0	0	0	0	0	0	2		1
1149	2	53	1			5	3	1	0	0	0	0	not known	1	4	0	0	0	0	0	0	2		1
1150	2	52	1			2	3	1	0	0	1	0	0	1	4	1	0	0	0	0	0	2		1
1151	2	56	1			1	4	1	1	1	0	0	0	1	1	1	0	0	0	0	0	1	3	1
1152	2	60	1			1	3	1	1	1	0	0	0	1	2	1	0	0	0	0	0	1	12	1
1153	2	56	1			5	2	1	0	0	0	0	not known	1	4	1	0	0	0	0	0	2		1
1154	2	54	1			5	1	1	1	0	0	0	hyperglycemia	1	4	1	0	0	0	0	0	2		1
1155	2	60	1			2	1	1	1	0	0	0	0	1	4	1	0	0	0	0	0	2		1
1156	2	58	1			5	5	1	1	1	0	0	0	1	2	1	0	0	1	0	0	1	10	1
1157	2	57	1			5	2	1	1	1	0	0	0	1	4	1	0	0	0	0	0	1	10	1
1158	2	51	1			2	1	3						1	4	0	0	0	0	0	0	2		1
1159	2	58	1			2	1	1	1	0	0	0	Kidney disease	1	4	1	0	0	0	0	0	2		1
1160	2	60	1			1	4	1	0	0	0	0	Gastrointestinal diseases	1	4	1	0	0	0	0	0	2		1
1161	2	60	1			5	4	1	0	0	0	0	skin disease	1	4	1	0	1	0	0	0	2		1
1162	2	62	1			5	2	3						1	4	1	1	0	0	0	0	2		1
1163	2	62	1			5	3	1	1	1	0	0	0	1	1	1	0	0	0	0	Chat with others	1	5	1
1164	2	78	1			5	1	1	0	0	0	0	not known	1	4	0	0	0	0	0	0	2		1
1165	2	65	1			1	2	1	0	0	0	0	not known	1	4	1	0	0	0	0	0	2		1
1166	2	81	1			5	3	1	1	0	0	0	0	1	2	0	0	1	0	0	0	2		1
1167	2	68	1			1	3	1	1	0	0	0	Cerebral vascular disease and Kidney disease	1	4	1	0	0	0	0	0	2		1
1168	2	62	1			5	4	1	1	1	0	0	0	1	2	1	0	1	0	1	0	2		1
1169	2	62	1			5	4	1	1	0	0	0	0	1	2	1	0	0	0	0	0	1	5	1
1170	2	62	1			5	4	1	0	0	0	0	not known	1	2	1	0	0	0	0	0	1	6	1
1171	2	66	1			2	2	1	0	0	0	0	Kidney disease	1	1	1	0	0	0	0	0	1	9	1
1172	2	61	1			2	1	1	0	0	0	0	Cerebrovascular disease	1	4	0	0	0	0	0	Gut feeling	2		1
1173	2	62	1			5	3	1	1	0	0	0	cardiac disease	1	1	1	0	0	0	0	Chat with others	1	3	1
1174	2	63	1			5	3	1	1	0	0	0	cardiac disease	1	4	1	0	0	0	0	Others	1	9	1
1175	2	68	1			2	1	1	0	0	0	0	not known	1	4	0	0	0	0	0	0	2		1
1176	2	70	1			2	1	3						1	4	0	0	0	0	0	0	2		1
1177	2	63	1			5	2	1	0	0	1	0	Cervical spondylosis	1	4	0	0	0	0	0	Doctors	2		1
1178	2	64	1			5	1	1	1	0	0	0	0	1	4	1	0	0	0	0	0	2		1
1179	2	68	1			2	2	3						1	4	0	0	0	0	0	0	2		1
1180	2	70	1			5	1	1	0	0	0	0	not known	1	4	0	0	0	0	0	Others	2		1
1181	2	64	1			5	2	1	1	0	0	0	0	1	4	1	0	0	0	0	0	2		1
1182	2	68	1			5	3	1	0	0	0	0	Leg disease	1	4	0	0	0	0	0	Doctors	2		1
1183	2	64	1			1	4	1	0	0	0	0	Kidney disease	1	2	1	0	0	0	0	0	1	6	1
1184	2	62	1			5	2	1	1	0	0	0	0	3	2	0	0	0	0	0	Doctors	1	8	1
1185	2	62	1			1	3	1	1	0	0	0	Kidney disease	1	4	0	0	0	0	1	0	1	4	1
1186	2	62	0	1		2	1	1	1	0	0	0	0	1	4	1	0	0	0	0	0	2		1
1187	2	62	1			5	2	3						1	4	0	0	0	0	0	0	2		1
1188	2	63	1			5	2	1	1	0	0	0	0	1	4	1	0	0	0	0	0	2		1
1189	2	70	1			5	2	1	1	0	0	0	0	1	2	1	1	0	0	0	Doctors	1	6	1
1190	2	73	1			5	2	1	0	0	0	0	not known	1	4	1	1	0	0	0	0	2		1
1191	2	65	1			5	2	1	1	0	0	0	Diabetes	1	4	1	0	0	0	0	0	2		1
1192	1	62	1			5	3	2						1	4	0	0	0	0	0	0	2		1
1193	1	62	1			1	2	2						1	2	1	0	0	0	0	0	1	12	1
1194	1	70	1			5	4	1	0	0	0	0	not known	1	4	1	0	0	0	0	0	2		1
1195	1	71	1			5	1	1	0	0	0	0	not known	1	4	1	0	0	0	0	0	2		1
1196	1	68	1			5	4	1	1	0	0	0	0	1	2	1	0	1	0	0	0	1	6	1
1197	1	70	1			5	4	1	1	0	0	0	hyperlipemia	1	2	1	0	1	0	0	0	2		1
1198	1	68	1			5	5	1	0	0	0	0	Kidney disease	1	2	1	1	1	1	1	0	1	10	1
1199	1	72	1			5	3	1	1	0	0	0	0	1	2	1	0	1	0	0	0	1	7	1
1200	1	65	1			1	4	1	0	0	0	0	Cardiovascular disease	1	2	1	0	0	0	0	0	1	6	1
1201	1	72	1			5	2	3						1	4	0	0	0	0	0	0	2		1
1202	1	72	1			5	1	1	1	0	0	0	0	1	4	1	0	0	0	0	0	2		1
1203	1	63	1			1	4	3						1	4	0	0	0	0	0	Gut feeling	2		1
1204	1	70	1			3	4	1	1	0	0	0	0	1	4	1	0	1	0	0	0	2		1
1205	1	62	1			5	2	1	1	0	0	0	Kidney disease	1	2	1	0	1	0	0	Publicity and education	1	6	1
1206	1	74	1			1	4	1	0	0	0	0	hyperlipemia	1	4	1	1	0	0	0	0	2		1
1207	1	70	1			5	3	1	1	0	0	0	0	1	4	1	0	1	0	0	0	1	5	1
1208	1	62	1			5	2	1	1	0	0	0	Kidney disease	1	2	1	0	1	0	0	Publicity and education	1	6	1
1209	1	65	1			3	5	1	1	0	0	0	0	1	1	1	0	0	0	0	0	2		1
1210	1	65	1			5	5	1	1	1	0	0	0	1	2	1	0	1	0	0	0	1	6	1
1211	1	70	1			2	2	1	1	0	0	0	0	1	1	0	0	0	0	0	Doctors	1	17	1
1212	1	67	1			2	3	1	0	0	1	0	0	1	2	1	1	0	0	0	0	1	9	1
1213	1	68	1			5	2	1	1	0	0	0	0	1	4	1	0	0	0	0	0	2		1
1214	1	64	1			5	2	1	1	0	0	0	0	1	2	1	0	0	0	0	0	1	4	1
1215	1	80	1			5	1	1	1	0	0	0	0	1	4	1	0	0	0	0	0	1	4	1
1216	1	80	1			3	1	1	1	0	0	0	0	1	4	0	0	0	0	0	Others	1	6	1
1217	1	61	1			1	3	3						1	2	1	0	0	0	0	0	1	6	1
1218	1	63	1			2	3	1	1	0	0	0	Hematopathy	1	2	1	0	0	0	0	0	2		1
1219	1	62	1			2	2	1	1	1	0	0	hyperlipemia	1	2	1	0	0	0	0	0	1	8	1
1220	1	66	1			1	5	1	1	0	0	0	0	1	1	0	0	0	0	0	Others	2		1
1221	1	68	1			5	3	1	0	0	0	0	cough	1	4	0	0	0	0	0	Gut feeling	1	10	1
1222	1	44	1			5	2	1	0	0	0	0	not known	1	4	0	0	0	0	0	Chat with others	2		1
1223	1	41	1			1	4	1	1	0	0	0	0	1	4	1	1	0	0	0	0	2		1
1224	1	40	1			3	5	1	1	0	0	0	Cardiovascular disease	1	4	1	0	1	0	0	0	2		1
1225	1	45	1			1	4	1	1	0	0	0	0	3	2	1	0	0	0	0	0	1	6	1
1226	1	44	1			5	1	1	1	0	0	0	cough	1	2	0	0	0	0	0	Gut feeling	1	4	1
1227	1	41	1			3	5	1	0	0	0	0	Kidney disease	1	4	1	1	1	0	1	0	2		1
1228	1	40	1			1	5	1	0	0	0	0	not known	1	4	0	0	0	0	0	0	2		1
1229	1	45	1			1	4	1	1	0	0	0	cardio-cerebrovascular disease	1	2	0	0	0	0	0	Doctors	1	6	1
1230	1	43	1			5	1	1	0	0	0	0	not known	1	4	1	0	0	0	0	0	2		1
1231	1	50	1			1	5	3						1	4	0	0	0	0	0	0	2		1
1232	1	50	1			5	5	1	1	0	0	0	cardiac disease	1	2	1	0	0	0	0	0	2		1
1233	1	45	1			3	5	1	0	0	0	0	0	1	4	1	0	0	0	0	Doctors	1	7	1
1234	1	41	1			5	3	3						1	1	1	0	0	0	0	0	2		1
1235	1	45	1			1	5	1	0	0	0	0	not known	1	4	1	0	0	0	0	0	2		1
1236	1	45	1			2	2	1	0	0	0	0	not known	1	4	0	0	0	0	0	Chat with others	2		1
1237	1	45	1			5	4	1	0	0	0	0	not known	1	2	1	0	0	0	0	0	1	8	1
1238	1	45	1			5	3	3						1	4	0	0	0	0	0	0	2		1
1239	1	41	1			2	3	1	1	0	0	0	Kidney disease	1	2	1	0	0	0	0	0	1	10	1
1240	1	46	1			5	4	1	1	1	0	0	0	1	4	1	0	0	1	0	0	2		1
1241	1	41	1			5	5	1	0	0	0	0	Cardiovascular disease	1	4	1	0	1	0	0	0	2		1
1242	1	47	1			5	4	1	1	0	0	0	cardio-cerebrovascular disease	1	4	0	0	0	0	0	Gut feeling	2		1
1243	1	46	1			1	4	1	1	1	1	1	0	1	2	1	0	0	0	0	0	2		1
1244	1	45	1			5	3	1	1	0	0	0	0	1	4	0	0	0	0	0	0	2		1
1245	1	47	1			5	3	3						1	2	1	0	0	0	0	0	1	20	1
1246	1	47	1			5	3	3						1	4	0	0	0	0	0	0	2		1
1247	1	42	1			5	3	1	1	0	1	0	0	1	4	1	0	0	0	1	0	2		1
1248	1	43	1			5	2	1	1	0	0	0	0	1	4	1	0	0	0	0	0	2		1
1249	1	42	1			2	3	1	1	0	0	0	0	1	2	1	0	0	0	0	0	2		1
1250	1	50	1			2	4	1	1	0	0	0	0	1	1	1	0	0	0	0	0	1	6	1
1251	1	50	1			2	4	1	1	0	0	0	0	1	1	1	0	0	0	0	0	1	6	1
1252	1	48	1			5	3	3						1	4	0	0	0	0	0	Gut feeling	1	10	1
1253	1	45	1			1	3	1	1	0	0	0	0	1	4	0	0	0	0	0	Doctors	2		1
1254	1	45	1			2	4	1	1	0	0	0	0	1	4	1	0	0	0	0	0	1	10	1
1255	1	50	1			2	3	1	0	0	0	0	not known	1	4	1	0	0	0	0	0	2		1
1256	1	50	1			5	3	1	1	1	0	0	0	1	4	1	0	0	0	0	0	2		1
1257	1	45	1			5	3	1	1	0	0	0	0	1	4	0	0	0	0	0	Doctors	2		1
1258	1	50	1			2	2	1	0	0	0	0	not known	1	4	0	0	0	0	0	Gut feeling	2		1
1259	1	50	1			1	3	1	1	0	0	0	0	1	4	1	0	0	0	0	0	2		1
1260	1	44	1			5	3	1	1	1	1	0	0	1	2	0	0	0	0	0	0	2		1
1261	1	45	1			1	3	1	0	0	0	0	vascular diseases	1	4	0	0	0	0	0	Doctors	2		1
1262	1	50	1			1	3	1	0	0	0	0	White hair	1	2	1	0	0	0	0	0	1	10	1
1263	1	50	1			5	4	1	1	1	0	0	0	1	2	1	0	0	0	0	Doctors	1	<6	1
1264	1	41	1			2	3	2						1	4	1	0	0	0	0	0	1	3	1
1265	1	48	1			1	3	1	0	0	0	0	dizziness	1	2	1	1	0	0	0	0	2		1
1266	1	49	1			2	3	1	1	0	0	0	0	1	4	1	0	0	0	0	0	2		1
1267	1	50	1			5	1	1	0	1	0	0	0	1	4	0	0	0	0	0	Gut feeling	2		1
1268	1	42	1			5	3	1	1	0	1	0	0	1	4	1	0	1	0	0	0	2		1
1269	1	43	1			5	2	3						1	4	0	0	0	0	0	0	2		1
1270	1	47	1			2	2	1	1	0	0	0	Diabetes	1	1	1	0	0	0	0	0	1	4	1
1271	1	48	1			4	5	1	1	0	0	0	0	1	4	1	0	0	1	0	Doctors	2		1
1272	1	48	1			2	3	1	1	1	0	0	0	1	1	1	0	0	0	0	0	1	3	1
1273	1	49	1			5	3	1	0	0	0	0	not known	1	2	1	1	1	0	1	0	1	15	1
1274	1	50	1			1	4	1	1	1	0	0	0	1	4	0	0	0	0	0	Others	2		1
1275	1	42	1			5	3	1	0	0	0	0	Cerebrovascular disease	1	2	1	0	0	0	0	0	1	8	1
1276	1	50	1			2	4	1	0	0	0	0	not known	1	4	0	0	0	0	0	0	2		1
1277	1	49	1			1	3	1	1	0	0	0	0	1	4	1	0	0	0	0	0	1	5	1
1278	1	45	1			5	3	1	1	0	0	0	0	1	4	0	0	0	0	0	Doctors	2		1
1279	2	60	1			5	2	1	1	0	0	0	0	1	4	1	0	0	0	0	0	2		1
1280	1	59	1			5	3	1	1	0	0	0	0	1	2	1	0	0	0	0	0	2		1
1281	1	56	1			1	4	3						5	4	0	0	0	0	0	0	2		1
1282	1	52	1			5	4	1	1	0	0	0	cardiac disease	1	2	0	0	1	1	0	0	2		1
1283	1	58	1			5	4	1	1	0	0	0	0	1	2	1	0	0	0	0	0	2		1
1284	1	58	1			1	2	1	1	1	0	0	0	1	2	1	0	0	0	0	0	1	5	1
1285	1	54	1			1	4	1	0	0	0	0	not known	1	2	0	1	0	0	0	0	1	5	1
1286	1	59	1			2	2	2						1	4	0	0	0	0	0	0	1	16	1
1287	1	60	1			5	1	1	1	0	0	0	cardiac disease	1	1	0	0	0	0	0	Doctors	1	6	1
1288	1	55	1			5	4	1	0	0	0	0	Kidney disease	1	4	0	0	0	0	0	Gut feeling	2		1
1289	1	58	1			5	3	1	1	0	0	0	0	1	2	1	0	0	0	0	0	2		1
1290	1	60	1			5	4	1	1	1	0	0	0	1	1	1	0	0	0	0	0	1	6	1
1291	1	60	1			5	5	3						1	2	1	0	0	0	0	0	2		1
1292	1	55	1			1	5	1	1	0	0	0	Cardiovascular disease	1	2	0	0	1	0	0	0	1	6	1
1293	1	60	1			5	4	1	1	0	0	0	dyslipidemia	1	2	0	0	0	0	0	Publicity and education	1	6	1
1294	1	59	1			5	4	1	1	0	0	0	cardio-cerebrovascular disease	1	4	1	0	0	0	0	0	2		1
1295	1	60	1			3	5	3						1	4	1	1	0	0	0	0	2		1
1296	1	55	1			3	5	1	1	1	1	1	cardio-cerebrovascular disease	1	4	0	0	0	0	1	0	2		1
1297	1	60	0	1		2	2	1	0	0	0	0	Kidney disease	1	4	1	0	0	0	0	0	2		1
1298	1	55	1			1	3	3						1	4	0	0	0	0	0	0	2		1
1299	1	60	1			1	5	1	0	0	0	0	not known	1	4	0	0	0	0	0	Chat with others	1	8	1
1300	1	55	1			5	3	3						1	4	0	0	0	0	0	0	2		1
1301	1	60	1			5	3	1	0	0	0	0	not known	1	4	0	0	0	0	0	0	2		1
1302	1	60	1			3	5	1	0	0	0	0	cardio-cerebrovascular disease	1	2	1	0	0	0	0	0	1	6	1
1303	1	56	1			1	5	1	0	0	0	0	cardio-cerebrovascular disease	1	2	1	0	0	1	1	0	1	10	1
1304	1	56	1			5	4	1	1	0	0	0	0	1	2	1	0	1	0	0	Publicity and education	1	6	1
1305	1	58	1			1	3	1	1	0	0	0	0	1	4	0	0	0	0	0	Doctors	2		1
1306	1	59	1			5	1	1	1	0	0	0	0	1	4	0	0	0	0	0	Gut feeling	2		1
1307	1	51	1			1	4	1	1	0	0	0	Cardiovascular disease	1	1	0	0	0	0	0	Chat with others	1	2	1
1308	1	55	1			5	5	1	1	0	0	0	0	1	4	1	0	0	0	0	0	2		1
1309	1	59	1			5	5	1	1	0	0	0	0	1	2	0	0	1	0	0	0	1	6	1
1310	1	57	1			1	4	1	0	0	0	0	not known	1	1	1	1	0	0	0	0	1	4	1
1311	1	52	1			5	4	1	1	0	0	0	0	1	4	0	0	0	0	1	0	2		1
1312	1	54	1			2	4	1	1	0	0	0	0	1	4	0	0	0	0	1	0	2		1
1313	1	60	1			3	4	1	1	0	0	0	Cerebrovascular disease	1	4	1	0	0	0	0	0	2		1
1314	1	60	1			5	3	1	1	0	0	0	0	1	2	0	0	0	0	0	Publicity and education	1	60	1
1315	1	58	1			5	3	1	0	0	0	0	not known	1	4	1	0	0	0	0	0	1	5	1
1316	1	58	1			3	4	3						1	4	1	0	0	0	0	0	2		1
1317	1	58	1			5	2	1	1	1	0	0	dyslipidemia	1	2	1	0	0	0	0	0	2		1
1318	1	52	1			5	3	1	1	0	0	0	0	1	4	1	0	0	0	0	0	2		1
1319	2	57	1			1	1	1	1	0	0	0	0	1	4	0	0	0	0	0	Gut feeling	2		1
1320	1	58	1			5	4	3						1	4	0	0	0	0	0	Gut feeling	2		1
1321	1	51	1			3	3	1	1	1	0	0	0	1	2	1	0	0	0	0	0	2		1
1322	1	51	1			3	3	1	1	0	0	0	0	1	2	1	0	0	0	0	0	1	8	1
1323	1	54	1			5	3	1	0	0	0	0	Cardiovascular disease	1	1	1	0	0	0	0	0	2		1
1324	1	54	1			5	2	1	1	0	0	0	0	1	2	1	0	0	0	0	0	2		1
1325	1	53	1			1	2	1	1	1	0	0	0	1	4	0	0	0	0	0	Gut feeling	2		1
1326	1	57	1			1	4	1	1	0	0	0	0	1	1	1	0	0	0	0	0	1	3	1
1327	1	52	1			5	3	1	1	1	0	0	0	1	4	1	0	0	0	0	Doctors	2		1
1328	1	59	1			5	2	1	1	1	0	0	0	1	4	1	0	0	0	0	0	2		1
1329	1	51	1			2	3	3						1	4	0	0	0	0	0	Others	2		1
1330	1	52	1			1	4	1	0	0	0	0	not known	1	4	1	0	0	0	0	0	2		1
1331	1	52	1			5	3	1	0	0	0	0	Gastrointestinal and kidney disease	1	2	1	0	0	0	0	0	1	6	1
1332	1	54	1			5	3	3						1	4	1	0	0	0	0	0	1	3	1
1333	1	59	1			1	3	1	1	0	0	0	hyperlipemia	1	2	1	0	0	0	0	0	1	7	1
1334	1	51	1			1	3	2						1	4	0	0	0	0	0	0	2		1
1335	1	53	1			5	4	1	0	0	0	0	Kidney disease	1	2	1	0	0	0	0	0	1	6	1
1336	1	33	1			2	2	1	0	0	0	0	not known	1	4	1	0	0	0	0	0	2		1
1337	1	40	1			1	3	1	0	0	0	0	not known	1	4	0	0	0	0	0	Chat with others	2		1
1338	1	38	1			5	3	1	0	0	0	0	not known	1	4	1	0	0	0	0	0	2		1
1339	1	36	1			5	5	1	0	0	0	0	Kidney disease	1	4	1	0	0	0	0	0	2		1
1340	1	38	1			5	3	2						1	4	0	0	0	0	0	Chat with others	2		1
1341	1	33	1			1	4	1	0	0	0	0	not known	1	4	0	0	0	0	0	0	2		1
1342	1	38	1			2	3	1	1	0	0	0	0	1	1	1	0	0	0	0	0	1	16	1
1343	1	40	1			1	4	1	1	0	0	0	0	1	2	1	0	0	0	0	0	2		1
1344	1	38	1			2	3	1	1	1	0	0	0	1	4	0	0	1	0	0	0	2		1
1345	1	36	1			5	3	1	1	0	0	0	0	1	1	1	0	0	0	0	0	1	6	1
1346	1	39	1			1	3	1	0	0	0	0	Thyroid diseases	1	4	1	0	0	0	0	0	2		1
1347	1	30	1			5	4	1	0	0	0	0	not known	1	2	0	0	0	0	0	Others	2		1
1348	1	39	1			2	2	1	0	0	0	0	not known	1	4	1	0	0	0	0	0	2		1
1349	1	32	1			1	4	1	0	0	0	0	not known	1	4	0	0	0	0	0	Gut feeling	2		1
1350	1	37	1			1	2	1	0	0	0	0	not known	1	4	0	0	0	0	0	Others	2		1
1351	1	36	1			5	3	3						1	4	0	0	0	0	0	0	2		1
1352	1	39	1			1	3	1	1	0	0	0	0	1	4	0	0	0	0	0	Doctors	1	4	1
1353	1	39	1			5	3	1	1	1	0	0	hyperlipemia	1	2	1	0	0	0	0	0	1	5	1
1354	1	30	1			2	4	1	0	0	0	0	Thyroid diseases	1	4	0	0	0	0	0	Others	2		1
1355	1	35	1			1	4	1	1	0	0	0	0	1	2	0	0	0	0	0	Others	2		1
1356	1	38	1			5	3	1	1	0	0	0	0	1	4	1	0	0	0	0	0	2		1
1357	1	30	1			5	5	1	0	0	0	0	cardio-cerebrovascular disease	1	4	1	0	0	1	0	0	2		1
1358	1	38	1			1	4	1	1	0	0	0	0	1	2	1	0	0	0	0	0	2		1
1359	1	37	1			5	3	3						1	2	1	0	0	0	0	0	1	9	1
1360	1	35	1			1	3	1	1	0	0	0	Diabetes	1	4	1	0	0	0	0	0	2		1
1361	1	40	1			2	3	3						1	2	1	0	0	0	0	Chat with others	2		1
1362	1	37	1			5	3	1	0	0	0	0	not known	1	4	0	0	0	0	0	Others	2		1
1363	1	30	1			3	5	1	1	0	0	0	Cardiovascular disease	1	2	1	0	0	1	0	0	2		1
1364	1	36	1			3	5	1	1	1	0	1	0	1	2	1	1	1	1	1	0	1	5	1
1365	1	34	1			5	5	1	0	0	0	0	Kidney disease	2	2	0	0	0	0	0	Doctors	2		1
1366	1	40	1			1	3	1	0	0	0	0	0	1	4	0	0	0	0	0	Others	2		1
1367	1	39	1			1	4	1	0	0	0	0	not known	1	4	1	0	0	0	0	0	2		1
1368	1	35	1			2	3	1	1	0	0	0	0	1	1	1	0	0	0	0	0	1	10	1
1369	1	35	1			1	4	1	0	0	0	0	Thyroid diseases	1	4	1	0	0	0	0	0	2		1
1370	1	38	1			5	3	1	1	0	0	0	0	1	2	1	0	0	0	0	0	1	7	1
1371	1	35	1			2	3	1	0	0	0	0	not known	1	4	1	0	0	0	0	0	1	4	1
1372	1	38	1			1	4	1	1	0	0	0	0	1	4	1	0	0	0	0	0	2		1
1373	1	37	1			5	4	1	1	0	0	1	0	1	4	1	0	0	0	1	0	2		1
1374	1	38	1			1	4	1	1	0	0	0	0	1	4	1	0	0	0	0	0	2		1
1375	1	30	1			1	5	1	1	1	0	0	0	1	2	1	0	1	1	1	0	1	8	1
1376	1	34	1			1	3	1	1	0	0	0	0	1	4	1	1	1	0	0	0	2		1
1377	1	35	1			1	3	1	1	0	0	0	0	1	4	0	0	0	4	0	0	2		1
1378	1	32	1			1	3	1	0	0	1	0	0	1	4	0	0	0	0	0	Gut feeling	2		1
1379	1	38	1			2	3	1	1	0	0	0	0	1	2	0	0	0	0	0	Chat with others	1	6	1
1380	1	38	1			2	3	1	0	0	0	0	not known	1	4	1	0	0	0	0	0	2		1
1381	1	40	1			2	3	1	0	0	0	0	not known	1	4	1	0	1	0	0	0	2		1
1382	1	34	1			4	5	1	1	1	0	0	0	1	4	0	0	0	0	0	Chat with others	2		1
1383	1	40	1			2	2	1	0	0	0	0	not known	1	4	1	0	0	0	0	0	2		1
1384	1	30	1			1	4	1	0	0	0	0	Kidney disease	1	4	1	0	0	1	0	0	2		1
1385	1	30	1			1	5	1	1	0	0	0	0	1	4	0	0	0	0	1	0	2		1
1386	1	30	1			1	3	1	0	0	1	0	0	1	4	1	0	0	0	0	0	2		1
1387	1	40	1			2	3	1	0	0	0	0	not known	1	4	1	0	0	0	0	0	2		1
2001	1	40	1			5	5	1	1	1	1	1	0	3	2	1	0	0	0	0	0	1	8	2
02002	1	35	1			1	5	1	1	1	0	1	0	1	2	1	1	1	1	1	0	1	10	2
02003	1	32	1			5	5	1	1	0	1	0	0	1	4	0	0	0	0	0	Doctors	2		2
02004	1	38	1			1	4	1	1	1	1	0	0	1	2	1	0	0	0	0	0	2		2
02005	1	32	1			5	4	1	1	0	0	0	Gynecological diseases	1	4	0	0	0	0	0	Doctors	2		2
02006	1	33	1			5	4	1	1	1	0	0	0	1	4	0	0	0	0	1	0	2		2
02007	1	36	1			1	3	1	1	0	0	0	0	1	2	1	0	1	0	0	0	2		2
02008	1	35	1			5	5	1	1	0	0	0	0	1	2	0	0	1	0	0	0	2		2
02009	1	38	1			3	5	1	1	0	0	0	0	1	4	1	0	0	0	0	0	2		2
02010	1	35	1			5	3	1	0	0	0	0	not known	1	3	1	0	0	0	0	0	2		2
02011	1	33	1			1	4	1	1	0	1	1	0	5	4	0	0	0	0	0	Gut feeling	2		2
02012	1	32	1			1	4	1	0	0	1	0	0	1	4	0	1	0	0	0	0	2		2
02013	1	30	1			1	4	1	1	0	0	0	0	1	4	1	0	1	0	0	0	1	4	2
02014	1	40	1			1	2	1	1	0	0	0	0	1	4	1	0	0	0	0	0	2		2
02015	1	32	1			3	5	1	1	0	0	0	0	1	1	1	1	1	1	1	0	2		2
02016	1	39	1			1	3	1	0	0	0	0	not known	1	4	1	0	0	0	0	Friends	2		2
02017	1	35	1			1	5	1	1	0	0	0	0	1	1	1	1	0	1	0	0	2		2
02018	1	36	1			1	5	1	1	0	0	0	0	1	2	1	0	0	0	0	0	2		2
02019	1	39	1			1	3	1	0	0	0	0	not known	1	4	0	0	0	0	0	Others	2		2
02020	1	31	1			3	5	1	0	0	0	0	not known	1	4	0	0	0	0	0	Others	2		2
02021	1	40	1			1	5	1	1	0	0	0	0	1	4	0	0	0	1	0	0	2		2
02022	1	39	1			4	5	1	1	0	0	0	hyperglycemia	1	4	1	0	0	0	0	0	2		2
02023	1	36	1			5	4	1	1	0	0	0	0	3	2	1	0	0	0	0	0	2		2
02024	1	34	1			1	4	1	1	1	1	1	0	1	4	1	0	1	0	0	0	2		2
02025	1	40	1			1	4	1	1	0	0	0	0	1	2	1	0	0	0	0	0	1	6	2
02026	1	40	1			5	3	1	1	1	0	0	0	1	4	1	0	0	0	0	0	1	3	2
02027	1	39	1			5	5	1	1	0	0	0	Kidney disease	1	2	1	0	0	1	0	0	2		2
02028	1	40	1			5	3	1	1	0	0	0	0	1	4	0	0	0	0	0	Gut feeling	1	4	2
02029	1	40	1			1	4	1	1	0	0	0	0	1	4	0	0	0	0	0	Others	2		2
02030	1	40	1			5	4	1	1	0	0	0	0	1	2	0	0	0	0	0	Gut feeling	2		2
02031	1	40	1			2	3	1	1	0	0	0	0	1	4	1	0	0	0	0	0	2		2
02032	1	32	1			1	5	1	1	0	0	0	hyperlipemia	1	4	1	0	0	0	0	0	2		2
02033	1	37	1			5	4	1	1	1	1	1	0	1	4	0	0	0	1	0	0	1	4	2
02034	1	37	1			2	2	1	1	0	0	0	0	1	4	1	0	0	0	0	0	2		2
02035	1	34	1			5	4	1	0	0	0	0	cardiac and Lung diseases	1	4	1	0	0	0	0	0	2		2
02036	1	32	1			5	5	1	1	0	0	1	0	1	4	1	0	0	0	0	0	1	4	2
02037	1	40	1			2	3	1	0	0	0	0	not known	1	4	1	0	0	0	0	0	2		2
02038	1	40	1			1	3	2						1	4	0	0	0	0	0	0	2		2
02039	1	38	1			4	5	1	1	0	0	0	0	1	2	0	1	1	0	0	0	1	6	2
02040	1	37	1			1	4	2						1	4	0	0	0	0	0	0	1	3	2
02041	1	40	1			5	5	1	1	0	0	0	Kidney disease	1	4	0	0	0	0	0	Doctors	2		2
02042	1	34	1			5	3	1	0	0	0	0	Thyroid diseases	1	1	1	0	0	0	0	Publicity and education	1	3	2
02043	1	40	1			1	3	1	0	0	0	0	not known	1	4	0	0	0	0	0	0	2		2
02044	1	32	1			1	4	1	0	0	0	0	not known	1	4	0	0	0	0	0	Others	2		2
02045	1	31	1			5	4	1	1	0	0	0	Diabetes	1	2	0	0	0	0	0	Doctors	2		2
02046	1	35	1			1	2	1	1	0	0	0	0	1	1	1	0	0	0	0	0	2		2
02047	1	32	1			5	4	1	1	1	0	1	0	1	2	1	0	0	2	0	0	1	3	2
02048	1	30	1			1	2	1	1	0	0	0	0	1	4	1	0	0	1	0	0	2		2
02049	1	37	1			1	4	1	1	1	0	0	0	1	2	1	0	1	0	0	0	1	10	2
02050	1	30	1			5	3	1	1	0	0	1	0	1	1	1	1	0	1	1	0	1	3	2
02051	1	35	1			1	5	1	1	1	0	0	0	1	2	1	0	1	0	0	0	1	10	2
02052	1	36	1			5	3	2						1	4	0	0	0	0	0	0	2		2
02053	1	50	1			5	4	1	1	1	0	0	0	1	4	1	0	0	0	0	0	2		2
02054	1	43	1			3	5	1	1	1	0	0	0	5	4	1	0	0	0	0	0	2		2
02055	1	46	1			4	5	1	1	0	0	0	0	1	1	1	1	1	1	1	0	1	3	2
02056	1	44	1			5	5	1	1	0	0	0	0	1	4	0	0	0	1	0	0	2		2
02057	1	50	1			1	5	1	1	0	0	0	hyperlipemia	1	2	1	0	0	0	0	0	1	8	2
02058	1	45	1			1	4	1	1	1	0	0	0	1	2	1	0	0	0	0	0	1	10	2
02059	1	46	1			5	4	1	1	0	0	0	0	1	2	1	0	0	0	0	0	1	10	2
02060	1	50	1			3	5	1	1	0	0	0	0	1	1	1	0	0	0	0	0	1	3	2
02061	1	50	1			3	4	1	1	1	1	1	0	1	4	1	0	0	0	0	0	2		2
02062	1	43	1			4	5	1	1	0	0	0	0	1	2	0	0	0	0	1	0	1	5	2
02063	1	48	1			2	3	1	0	0	1	0	0	1	4	1	0	0	0	0	0	2		2
02064	1	42	1			2	3	1	1	1	0	0	0	1	4	0	0	0	0	0	Doctors	2		2
02065	1	47	1			1	1	1	1	1	0	0	0	1	1	1	0	0	0	0	0	2		2
02066	1	50	1			5	4	1	1	1	0	0	0	1	2	1	1	1	0	0	0	1	10	2
02067	1	50	1			2	4	1	1	0	0	0	0	1	2	0	0	0	0	1	0	1	6	2
02068	1	41	1			4	5	1	1	0	0	0	0	1	1	1	0	0	0	0	0	2		2
02069	1	49	1			1	5	1	1	1	0	0	vascular diseases	1	4	1	0	0	0	0	0	2		2
02070	1	45	1			1	5	1	1	1	0	0	0	1	2	1	0	1	0	0	0	1	>6	2
02071	1	45	1			1	3	1	0	0	0	0	not known	1	4	1	0	0	0	0	0	2		2
02072	1	43	1			2	3	1	1	0	0	0	0	1	4	1	0	0	0	0	0	2		2
02073	1	43	1			1	4	1	1	0	0	0	0	1	1	0	0	1	0	0	0	2		2
02074	1	47	1			1	3	1	1	1	1	0	0	1	2	1	0	0	0	0	0	1	8	2
02075	1	48	1			5	4	1	1	1	0	0	0	1	2	1	0	0	0	0	0	1	8	2
02076	1	43	1			5	1	2						1	4	0	0	0	0	0	0	2		2
02077	1	50	1			5	4	3						1	4	0	0	0	0	0	0	2		2
02078	1	43	1			3	4	1	1	0	0	0	0	1	4	1	0	0	0	0	0	2		2
02079	1	40	1			5	4	1	0	0	0	0	not known	1	4	0	0	0	0	0	0	2		2
02080	1	41	1			1	5	1	1	0	0	0	0	1	4	1	0	1	0	0	0	1	5	2
02081	1	41	1			5	2	1	1	0	0	0	0	1	2	1	0	0	0	0	0	2		2
02082	1	45	0	0	满族	5	2	1	1	1	0	0	0	1	3	1	1	1	0	0	0	2		2
02083	1	50	1			1	3	2						1	4	0	0	0	0	0	0	1	8	2
02084	1	47	1			1	3	1	0	0	0	0	not known	1	1	1	0	0	0	0	0	1	10	2
02085	1	50	1			1	2	3						1	4	0	0	0	0	0	0	2		2
02086	1	43	1			1	3	1	0	0	0	0	not known	1	4	0	0	0	0	0	0	2		2
02087	1	43	1			1	3	1	1	0	0	0	0	1	2	1	0	0	0	0	0	2		2
02088	1	45	1			5	3	1	1	0	0	0	0	5	4	1	0	0	0	1	0	2		2
02089	1	49	1			1	5	1	1	0	0	0	0	1	2	1	0	1	0	0	0	2		2
02090	1	44	1			1	3	1	1	0	0	0	0	1	1	1	0	0	0	0	0	2		2
02091	1	43	1			1	3	2						1	4	0	0	0	0	0	Gut feeling	2		2
02092	1	41	1			1	4	1	1	0	0	0	0	1	2	1	0	0	0	0	0	1	6	2
02093	1	48	1			1	3	1	0	0	0	0	hyperlipemia	1	4	0	0	0	0	0	0	2		2
02094	1	42	1			5	3	1	0	1	0	0	0	1	4	1	0	0	0	0	0	2		2
02095	1	43	1			5	3	1	1	0	0	0	0	1	4	1	0	0	0	0	0	2		2
02096	1	50	1			1	4	1	1	0	0	0	0	1	4	0	0	0	0	0	Others	1	6	2
02097	1	41	1			1	4	1	1	0	0	0	0	1	2	0	0	0	1	0	0	1	10	2
02098	1	50	1			1	4	1	1	0	0	0	0	1	1	0	0	0	0	1	0	1	5	2
02099	1	50	1			2	3	1	1	0	0	0	0	1	2	1	0	0	0	0	0	2		2
02100	1	50	1			2	3	1	0	0	0	0	not known	1	4	0	0	0	0	0	0	2		2
02101	1	50	0	1		5	2	1	1	1	0	0	hyperlipemia	1	4	0	0	0	0	1	0	2		2
02102	1	47	1			1	5	1	1	1	0	0	0	1	2	1	0	0	0	0	Others	1	6	2
02103	1	48	1			1	3	1	0	0	0	0	not known	1	4	0	0	0	0	0	0	1	10	2
02104	1	55	1			1	4	1	1	0	0	0	0	1	4	0	1	0	0	0	0	2		2
02105	1	55	1			2	3	1	1	0	0	0	0	1	2	1	0	0	0	0	Others	2		2
02106	1	60	1			5	2	1	1	0	0	0	0	1	4	1	0	0	0	0	0	2		2
02107	1	51	1			2	3	3						1	4	0	0	0	0	0	0	2		2
02108	1	56	1			5	3	1	1	1	0	0	skin disease	1	2	1	0	1	0	0	0	2		2
02109	1	57	1			5	4	1	1	1	0	0	0	1	2	0	0	1	0	0	0	1	6	2
02110	1	51	1			5	4	3						1	4	0	0	0	0	0	0	2		2
02111	1	51	1			4	5	2						1	2	1	0	1	1	0	0	1	30	2
02112	1	58	1			1	4	1	1	0	0	0	0	1	2	0	0	1	0	1	0	1	6	2
02113	1	52	1			3	5	1	1	0	0	0	0	1	2	0	0	1	0	0	0	1	>6	2
02114	1	53	1			1	4	1	1	0	0	0	Kidney disease	1	2	0	0	0	0	0	Others	1	10	2
02115	1	58	1			5	4	1	1	1	0	0	0	1	1	1	0	0	0	0	0	1	5	2
02116	1	55	1			1	5	1	1	1	0	0	0	1	4	0	0	1	0	0	0	2		2
02117	1	55	1			5	2	1	1	0	0	0	hyperlipemia	1	4	1	0	0	0	0	0	2		2
02118	1	58	1			1	4	1	1	0	0	0	0	1	2	1	0	0	0	0	0	1	5	2
02119	1	56	1			2	4	1	1	1	0	1	0	1	1	0	0	0	0	0	Doctors	1	3	2
02120	1	55	1			5	5	1	1	0	0	0	0	1	4	1	0	1	0	0	0	2		2
02121	1	60	1			1	5	1	1	0	0	0	0	1	4	1	0	0	0	1	0	1	2	2
02122	1	55	1			5	1	1	1	0	0	0	0	1	2	0	0	0	0	0	0	1	18	2
02123	1	56	1			5	3	1	1	0	0	0	0	1	4	1	0	0	0	0	0	2		2
02124	1	60	1			5	2	1	1	0	0	0	hyperlipemia	1	1	1	0	0	0	0	0	1	5	2
02125	1	60	1			5	5	1	1	0	0	0	0	1	2	0	0	0	0	0	Others	2		2
02126	1	55	1			5	4	1	0	0	0	0	not known	1	2	1	0	1	0	0	0	1	6	2
02127	1	60	1			5	3	1	0	0	0	0	not known	1	4	0	0	0	0	0	0	2		2
02128	1	59	1			1	4	1	0	0	0	0	Cardiovascular disease	1	4	1	0	0	0	0	0	2		2
02129	1	60	1			2	2	1	1	0	0	0	0	1	4	0	0	0	0	0	Doctors	2		2
02130	1	60	1			5	4	2						2	4	0	0	0	0	0	0	1	3	2
02131	1	60	1			2	2	1	0	0	0	0	not known	1	4	0	0	0	0	0	Gut feeling	1	6	2
02132	1	52	1			1	4	2						1	4	0	0	0	0	0	0	2		2
02133	1	56	1			5	3	1	1	1	0	0	0	1	4	1	0	0	0	0	0	2		2
02134	1	55	1			5	5	1	1	0	0	0	0	1	4	1	0	1	0	0	0	2		2
02135	1	60	1			1	2	1	1	0	0	0	hyperlipemia	1	1	1	0	0	0	0	0	1	4	2
02136	1	57	1			5	3	1	1	0	0	0	0	1	2	1	0	0	0	0	0	2		2
02137	1	60	1			2	4	1	1	1	0	0	0	1	1	1	0	0	0	0	0	1	3	2
02138	1	53	1			1	4	1	1	0	0	0	Kidney disease	1	4	0	0	0	0	0	Doctors	2		2
02139	1	53	1			2	4	1	1	1	0	0	Growth and development	1	2	0	0	0	0	0	Doctors	1	4	2
02140	1	54	1			5	4	1	0	0	0	0	not known	1	4	0	0	0	0	0	Gut feeling	2		2
02142	1	59	1			2	3	3						1	4	0	0	0	0	0	0	2		2
02143	1	52	1			1	4	1	1	1	0	0	0	1	4	0	0	0	0	0	Family member	2		2
02144	1	53	1			1	4	1	1	1	0	0	0	1	2	1	0	0	0	1	0	1	4	2
02144	1	60	1			5	1	1	0	0	0	0	not known	1	2	1	0	0	0	0	0	1	7	2
02145	1	60	1			1	3	1	1	1	0	0	0	1	4	0	0	0	0	0	Doctors	1	3	2
02146	1	51	1			5	4	1	1	1	0	0	0	1	2	1	0	0	0	0	0	1	3	2
02147	1	55	1			1	3	1	0	0	0	0	not known	1	2	0	0	0	0	0	Publicity and education	1	9	2
02148	1	57	1			5	4	1	1	0	0	1	0	1	4	0	0	0	0	0	Gut feeling	2		2
02149	1	54	1			2	2	1	1	1	0	0	0	1	4	0	0	0	0	0	0	1	12	2
02150	1	56	1			5	2	1	1	0	0	0	0	1	4	0	0	0	0	0	Doctors	2		2
02151	1	55	0	1		5	2	1	1	0	0	0	0	1	4	1	0	0	0	0	Others	2		2
02152	1	62	1			5	3	2						1	4	0	0	0	0	0	Chat with others	2		2
02153	1	66	1			5	3	1	0	0	0	0	not known	1	2	0	0	0	0	0	0	1	10	2
02154	1	77	1			5	4	1	1	1	0	0	0	1	3	1	0	1	0	0	0	1	3	2
02155	1	80	1			5	1	1	0	0	0	0	not known	1	4	0	0	0	0	0	Chat with others	2		2
02156	1	81	1			5	2	1	0	0	0	0	not known	1	2	0	0	0	0	1	0	2		2
02157	1	88	1			5	2	1	0	0	0	0	not known	1	4	0	0	0	0	0	Others	2		2
02158	1	68	1			1	3	1	1	0	0	0	0	1	2	1	0	0	0	0	0	1	6	2
02159	1	68	1			2	2	1	0	0	0	0	vascular diseases	1	1	0	0	0	0	0	Gut feeling	1	6	2
02160	1	73	1			5	3	1	1	0	0	0	hyperlipemia	1	2	0	0	0	0	0	Publicity and education	1	6	2
02161	1	78	1			5	2	3						1	4	0	0	0	0	0	0	2		2
02162	1	68	1			5	2	1	1	0	0	0	0	1	2	0	0	1	0	0	0	2		2
02163	1	65	1			1	4	1	0	0	0	0	not known	1	4	1	0	1	0	0	0	2		2
02164	1	65	1			3	4	1	0	0	0	0	Gastrointestinal and kidney disease	1	2	0	0	1	0	0	0	1	<8	2
02165	1	73	1			3	3	1	1	0	0	0	0	1	2	0	0	1	0	0	0	2		2
02166	1	70	1			3	4	2						1	4	0	0	0	0	0	0	2		2
02167	2	61	1			5	2	1	1	1	0	0	senile dementia	1	4	1	0	1	0	0	0	1	4	2
02168	1	73	1			1	2	1	0	0	0	0	not known	1	4	0	0	0	0	0	0	2		2
02169	1	73	1			1	3	1	1	0	0	0	hyperlipemia	1	4	1	0	0	0	0	0	2		2
02170	1	72	1			1	3	1	1	0	0	0	0	1	4	1	0	0	0	0	0	1	4	2
02171	1	63	1			5	2	3						1	4	1	0	0	0	0	0	2		2
02172	1	70	1			3	4	1	1	0	0	0	0	1	2	1	0	0	0	0	0	2		2
02173	1	70	1			1	4	1	1	0	0	0	cardiac and kidney disease	1	4	1	0	1	0	0	0	2		2
02174	1	64	1			5	1	1	1	0	0	0	0	1	4	0	0	0	0	0	0	2		2
02175	1	65	1			1	5	1	1	0	0	0	0	1	2	1	0	0	0	0	0	1	7	2
02176	1	70	1			1	3	1	0	0	0	0	not known	1	1	1	0	0	0	0	0	1	2	2
02177	1	61	1			3	4	1	1	1	0	0	0	1	2	1	0	0	0	0	0	1	8	2
02178	1	66	1			5	3	1	1	0	0	0	0	1	1	0	0	1	0	0	0	2		2
02179	1	65	1			1	2	1	0	0	0	0	not known	1	4	0	0	0	0	0	0	2		2
02180	1	69	1			5	2	1	1	0	0	0	cardiac disease	1	2	1	0	0	0	0	0	2		2
02181	2	63	1			5	2	1	1	0	0	0	0	1	1	0	0	0	0	0	Others	1	5	2
02182	1	74	1			1	3	1	0	0	0	0	not known	1	4	1	0	0	0	1	0	1	6	2
02183	1	77	1			3	4	1	1	0	0	0	0	3	4	0	0	1	0	0	0	1	12	2
02184	1	70	1			3	5	1	1	0	0	0	0	1	2	1	0	0	0	0	0	1	6	2
02185	1	77	1			5	2	1	1	1	0	0	0	3	2	0	0	0	0	0	Publicity and education	1	4	2
02186	1	61	1			2	3	1	1	0	0	0	0	1	4	1	1	1	1	1	0	1	4	2
02187	1	70	1			5	1	3						1	4	0	0	0	0	0	0	2		2
02188	2	65	1			4	4	1	0	0	0	0	cardio-cerebrovascular disease	1	4	0	0	0	0	0	Doctors	2		2
02189	1	61	1			1	2	1	0	0	0	0	not known	1	2	1	0	0	0	0	0	1	6	2
02190	2	67	1			5	3	1	1	0	0	0	0	3	2	1	0	1	0	0	0	1	6	2
02191	2	76	1			1	2	1	1	0	0	0	Kidney disease	1	4	1	0	0	0	0	Friends	2		2
02192	2	80	1			1	3	1	1	1	0	0	0	1	2	1	0	1	0	0	0	2		2
02193	2	66	1			2	2	1	0	0	0	0	cardiac disease	1	2	1	0	0	0	0	0	2		2
02194	2	77	1			5	2	1	1	1	0	0	0	3	2	0	0	0	0	0	Publicity and education	1	4	2
02195	2	63	1			2	3	1	1	1	0	0	0	1	2	1	0	0	0	0	0	1	4	2
02196	2	68	1			1	3	1	1	1	1	1	0	1	4	1	0	0	1	0	0	1	3	2
02197	2	72	1			5	1	1	1	0	0	0	0	1	4	0	0	0	0	0	Doctors	2		2
02198	2	77	1			2	3	1	1	0	0	0	0	1	4	1	1	0	0	0	0	2		2
02199	2	76	1			5	4	1	0	0	0	0	not known	1	4	0	0	0	0	0	0	2		2
02200	2	70	1			5	1	1	1	0	0	0	0	1	4	1	0	0	0	0	0	2		2
02201	2	70	1			5	1	1	0	0	0	0	cardio-cerebrovascular disease	1	2	1	0	1	0	0	0	2		2
02202	2	74	1			2	1	1	1	0	0	0	Cardiovascular disease	1	4	1	0	0	0	0	Family member	2		2
02203	2	70	1			2	2	1	1	0	0	0	0	1	4	1	0	0	0	0	0	2		2
02204	2	63	1			1	3	1	1	0	0	0	0	1	2	1	0	0	0	0	0	1	6	2
02205	2	74	1			2	1	1	0	0	0	0	not known	1	4	0	0	0	0	0	0	2		2
02206	2	76	1			1	3	1	1	0	0	0	0	1	4	1	0	0	0	0	0	2		2
02207	2	62	1			5	2	1	0	0	0	0	hyperlipemia	1	2	1	0	0	0	0	0	1	10	2
02208	2	62	1			5	3	3						1	4	0	0	0	0	0	0	2		2
02209	2	77	1			5	3	1	0	0	0	0	not known	1	4	1	0	1	0	0	0	1	6	2
02210	2	63	1			1	3	1	1	1	0	0	0	1	2	1	0	0	0	1	0	1	5	2
02211	2	67	1			5	2	1	0	0	0	0	cardiac disease	1	4	1	0	0	0	0	0	1	6	2
02212	2	65	1			2	3	1	1	0	0	0	0	1	4	1	0	0	0	0	Gut feeling	2		2
02213	2	65	1			2	1	2						1	4	0	0	0	0	0	0	2		2
02214	2	62	1			2	2	1	1	1	1	1	0	1	2	1	1	1	1	1	Doctors	2		2
02215	2	63	1			2	2	1	0	0	0	0	Lung and Kidney disease	1	4	0	0	0	0	0	Gut feeling	2		2
02216	2	66	1			2	2	1	1	1	0	0	0	1	2	1	0	1	0	0	0	1	6	2
02217	2	58	1			1	3	1	1	0	0	0	0	3	2	0	0	1	0	0	0	1	5	2
02218	2	52	1			2	3	1	1	1	0	0	0	1	2	1	0	0	0	0	Others	1	4	2
02219	2	56	1			1	3	1	1	1	0	0	0	3	2	1	0	0	0	0	0	2		2
02220	2	52	1			5	4	1	1	0	0	0	0	1	4	1	0	0	0	0	0	2		2
02221	2	60	1			4	4	1	1	0	0	0	hyperlipemia	1	2	1	0	0	0	1	0	1	5	2
02222	2	60	1			5	4	1	1	1	0	1	0	1	2	1	1	1	0	0	0	1	6	2
02223	2	51	1			5	4	1	1	1	0	0	0	1	4	1	0	0	0	0	0	2		2
02224	2	60	1			5	4	1	1	1	1	1	0	1	2	0	0	0	0	0	Gut feeling	1	6	2
02225	2	51	1			5	3	1	1	1	1	1	0	1	2	0	0	0	0	0	Doctors	2		2
02226	2	60	1			5	3	1	1	1	0	0	Kidney disease	1	2	1	0	1	0	0	0	2		2
02227	2	60	1			1	3	1	1	0	0	0	hyperglycemia	1	2	1	1	0	0	0	0	1	7	2
02228	2	60	1			1	5	1	1	0	0	0	0	1	2	1	1	1	1	1	0	1	5	2
02229	2	60	1			1	3	1	1	1	0	0	0	1	1	1	0	0	0	0	0	2		2
02230	2	58	1			2	3	1	0	0	0	0	Oral diseases	1	4	0	0	0	0	0	Others	2		2
02231	2	60	1			5	1	1	0	0	0	0	Lung and Kidney disease	1	4	0	0	0	0	0	Doctors	1	1	2
02232	2	58	1			5	4	1	1	0	0	0	0	1	2	1	0	0	0	0	0	1	6	2
02233	2	58	0	1		5	4	1	1	0	0	0	hyperlipemia	1	2	1	0	0	0	0	0	1	<6	2
02234	2	60	1			2	3	1	0	0	0	0	not known	1	4	0	0	0	0	0	Others	2		2
02235	2	59	1			1	2	1	0	0	0	0	not known	1	4	1	0	0	0	0	0	2		2
02236	2	60	1			5	3	1	0	0	0	0	not known	1	4	1	0	0	0	0	0	2		2
02237	2	58	1			2	3	1	1	1	1	1	0	1	4	1	0	0	0	0	0	2		2
02238	2	60	1			2	1	1	1	0	0	0	hyperlipemia	1	4	0	0	0	0	0	Doctors	2		2
02239	2	54	1			5	4	1	1	0	0	0	0	1	4	1	0	0	0	0	0	2		2
02240	2	56	1			5	4	1	1	0	0	0	Kidney disease	1	2	1	1	1	1	0	0	1	5	2
02241	2	58	1			5	3	1	1	0	0	0	0	1	4	1	0	0	0	0	0	1	3	2
02242	2	58	1			2	3	1	1	0	0	0	0	1	4	1	0	0	0	0	0	2		2
02243	2	55	1			2	3	1	1	1	0	0	Lung disease	1	2	1	0	0	0	0	0	2		2
02244	2	56	1			2	3	1	1	1	0	0	0	1	4	1	0	0	0	0	0	2		2
02245	2	53	1			2	3	1	1	0	0	0	0	1	2	1	0	0	0	0	0	1	5	2
02246	2	52	1			2	2	1	0	0	0	0	not known	1	4	0	0	0	0	0	Gut feeling	2		2
02247	2	54	1			2	3	1	1	0	0	0	cardiac and kidney disease	1	1	1	0	0	0	0	0	2		2
02248	2	58	1			5	2	1	1	1	0	0	0	3	2	0	0	0	0	0	Publicity and education	1	4	2
02249	2	53	1			2	3	1	1	0	0	0	0	1	2	1	0	0	0	0	0	2		2
02250	2	53	1			2	1	1	1	0	0	0	0	1	4	1	0	0	0	0	0	2		2
02251	2	57	1			1	3	1	1	0	0	0	hyperlipemia	1	4	0	0	0	0	0	Others	2		2
02252	2	56	1			5	4	1	1	1	1	1	0	1	4	1	0	0	0	0	0	1	4	2
02253	2	55	1			1	3	1	1	0	0	0	0	1	2	0	0	0	0	1	0	1	5	2
02254	2	59	1			2	3	2						1	2	1	0	0	0	0	0	1	5	2
02255	2	52	1			5	4	1	0	0	0	0	not known	1	3	1	1	0	0	0	0	2		2
02256	2	58	1			5	4	1	1	0	0	0	0	1	4	0	0	0	0	0	Others	2		2
02257	2	59	1			2	3	1	0	0	0	0	not known	1	2	1	0	0	0	0	0	1	6	2
02258	2	55	1			2	1	1	0	0	0	0	Kidney disease	1	4	0	0	0	0	0	Gut feeling	2		2
02259	2	57	1			2	1	1	0	0	0	0	not known	1	2	1	0	0	0	0	0	1	3	2
02260	2	55	1			5	3	1	1	0	0	0	Diabetes	1	4	1	0	0	0	0	Doctors	2		2
02261	2	51	1			1	4	1	1	0	0	0	Diabetes	1	2	1	0	0	0	0	0	1	6	2
02262	2	57	1			5	4	1	1	0	0	0	0	1	2	1	0	0	0	0	0	1	5	2
02263	2	51	1			5	4	1	1	0	0	1	0	1	2	0	0	0	0	0	Doctors	2		2
02264	2	58	1			1	4	1	1	0	0	0	0	1	2	1	0	0	0	0	0	1	6	2
02265	2	60	1			1	3	1	1	0	0	0	hyperlipemia	1	2	1	0	0	0	0	0	1	6	2
02266	2	51	1			5	1	1	1	0	0	0	0	1	2	1	0	0	0	1	0	1	10	2
02267	2	46	1			3	5	1	1	0	0	0	0	1	4	1	0	0	0	0	0	2		2
02268	2	46	1			2	4	1	0	0	0	0	not known	1	1	0	0	0	0	0	Others	1	6	2
02269	2	49	1			5	4	1	1	0	0	0	0	1	4	1	0	0	0	0	Doctors	1	4	2
02270	2	45	1			2	4	1	1	0	0	0	0	1	2	1	0	0	1	0	0	2		2
02271	2	46	1			2	3	1	0	0	0	0	not known	1	4	1	0	0	0	0	0	2		2
02272	2	42	1			5	3	1	0	0	0	0	not known	1	4	1	0	0	0	0	0	2		2
02273	2	45	1			5	3	1	1	1	1	1	0	1	4	0	0	0	0	0	Gut feeling	1	7	2
02274	2	41	1			5	3	1	0	1	1	0	Kidney disease	1	4	1	1	1	1	0	0	1	10	2
02275	2	46	1			2	3	1	1	0	0	0	0	1	4	1	1	1	1	1	0	1	5	2
02276	2	48	1			5	4	1	0	1	0	0	Thyroid diseases	1	4	1	1	1	1	0	0	2		2
02277	2	43	1			5	3	1	0	1	1	0	hyperlipemia	1	4	1	1	0	1	0	Others	2		2
02278	2	43	1			1	4	1	1	0	0	0	Kidney disease	1	4	1	0	0	0	0	0	2		2
02279	2	50	1			5	3	1	1	0	0	0	0	1	2	1	0	0	0	0	0	1	10	2
02280	2	42	1			5	3	1	1	0	0	1	0	1	2	1	0	1	0	0	0	1	3	2
02281	2	42	1			1	4	1	1	1	0	0	0	1	2	1	0	0	0	0	Publicity and education	1	5	2
02282	2	46	1			1	3	1	1	0	0	0	hyperlipemia	1	1	1	0	0	0	0	0	1	3	2
02283	2	45	1			2	3	1	1	1	0	0	Kidney disease	1	4	0	0	0	0	0	Others	2		2
02284	2	50	1			2	1	1	1	0	0	0	0	1	4	1	0	0	0	0	0	2		2
02285	2	46	1			3	5	1	1	1	0	0	Kidney disease	1	2	0	0	0	0	0	Doctors	1	6	2
02286	2	45	1			2	4	1	1	0	0	0	Kidney disease	1	4	1	0	0	0	0	0	2		2
02287	2	48	1			2	2	1	1	0	0	0	0	1	4	0	0	0	0	0	Others	2		2
02288	2	50	1			2	4	1	0	0	1	0	0	1	4	0	0	0	0	0	Doctors	1	3	2
02289	2	42	1			5	3	1	1	1	1	1	0	1	1	1	1	0	1	0	0	2		2
02290	2	41	1			2	3	1	1	0	0	0	0	1	2	1	0	0	0	0	0	1	5	2
02291	2	50	1			1	4	1	1	0	0	0	uraemia	1	3	1	0	0	0	0	0	1	5	2
02292	2	48	1			1	3	1	0	0	0	0	not known	1	2	1	0	0	0	0	0	1	6	2
02293	2	42	1			5	4	1	1	0	0	0	0	1	1	1	0	0	1	0	0	1	3	2
02294	2	46	1			5	3	3						1	4	0	0	0	0	0	0	2		2
02295	2	44	1			2	3	1	1	0	0	0	0	1	4	1	0	0	0	1	0	1	4	2
02296	2	42	1			1	4	1	1	0	0	0	0	1	4	1	0	1	0	0	0	1	4	2
02297	2	49	1			5	3	1	1	0	0	0	0	1	4	1	0	0	0	0	0	2		2
02298	2	46	1			1	4	1	1	1	0	0	0	1	4	1	0	0	0	1	0	2		2
02299	2	48	1			2	2	1	1	0	0	0	dyslipidemia	1	2	1	0	0	0	0	0	1	4	2
02300	2	50	1			5	4	1	1	1	0	0	0	1	4	1	0	0	0	0	0	2		2
02301	2	50	1			4	4	1	1	1	1	1	0	1	2	1	0	1	0	1	0	1	6	2
02302	2	44	1			5	3	1	1	1	1	1	0	1	2	1	1	1	1	1	0	2		2
02303	2	41	1			2	2	1	0	1	0	0	Kidney disease	1	2	1	0	0	0	0	0	1	6	2
02304	2	50	1			5	3	1	0	0	0	0	not known	1	4	0	0	0	0	0	Gut feeling	2		2
02305	2	45	1			5	3	1	1	0	0	0	0	1	2	1	0	0	0	0	0	1	5	2
02306	2	50	1			5	4	1	1	1	0	0	0	1	4	1	2	0	0	0	Doctors	1	5	2
02307	2	50	1			5	3	1	0	0	0	0	Kidney disease	1	4	1	0	0	0	0	0	2		2
02308	2	50	1			5	2	1	1	1	0	0	Kidney disease	1	4	1	0	0	0	0	0	1	5	2
02309	2	47	1			1	4	1	1	0	0	0	0	1	2	1	0	0	0	0	0	1	6	2
02310	2	45	1			1	3	3						1	4	0	0	0	0	0	0	2		2
02311	2	49	1			1	4	1	1	0	0	0	hyperlipemia	3	2	0	0	0	0	1	0	1	5	2
02312	2	42	1			2	3	1	1	0	0	1	0	1	4	1	0	0	0	0	0	2		2
02313	2	46	1			5	3	1	0	0	0	0	not known	5	4	0	0	0	0	0	Gut feeling	2		2
02314	2	50	1			2	4	2						1	4	0	0	0	0	0	0	1	5	2
02315	2	43	1			2	2	1	0	0	0	0	not known	1	4	0	0	0	0	0	0	2		2
02316	2	44	1			1	4	1	1	0	0	1	0	1	1	1	0	0	0	0	0	1	5	2
02317	2	44	1			5	3	1	1	1	0	0	0	1	4	1	0	0	0	0	0	2		2
02318	2	41	1			5	3	1	1	0	0	0	0	1	4	1	0	0	0	0	0	2		2
02319	2	47	1			1	3	1	1	0	0	0	0	1	2	1	0	0	0	0	0	2		2
02320	2	43	1			2	4	1	1	0	0	1	0	1	2	0	0	1	0	0	0	1	7	2
02321	2	50	1			1	4	1	1	1	0	0	0	1	2	1	0	0	0	0	Doctors	1	4	2
02322	2	44	1			4	3	1	1	0	0	0	dyslipidemia	1	4	0	0	0	0	0	Doctors	2		2
02323	2	49	1			5	3	1	1	1	1	1	0	1	4	1	0	0	0	0	0	1	7	2
02324	2	41	1			5	4	1	1	0	0	0	0	1	1	0	0	0	0	0	Others	2		2
02325	2	50	1			1	2	1	0	0	0	0	not known	1	4	0	0	0	0	0	Others	2		2
02326	2	42	1			5	3	1	1	1	0	0	0	1	2	1	0	0	0	0	0	2		2
02327	2	50	1			5	4	1	1	0	0	0	cardiac disease	1	2	1	1	0	0	0	0	1	6	2
02328	2	32	1			1	4	1	0	1	0	1	0	1	4	0	0	0	0	1	0	2		2
02329	2	33	1			5	3	1	1	0	0	0	0	1	4	1	0	0	0	0	0	2		2
02330	2	40	1			2	2	1	0	0	0	0	not known	1	4	1	0	1	0	0	0	1	7	2
02331	2	37	1			5	3	1	0	1	0	0	0	1	1	1	0	0	0	0	0	1	6	2
02332	2	40	1			2	3	3						1	4	0	0	0	0	0	0	2		2
02333	2	40	1			4	5	1	1	0	0	0	0	1	2	0	0	0	0	0	Others	1	6	2
02334	2	38	1			5	3	1	1	0	0	0	0	1	4	1	0	0	0	0	0	2		2
02335	2	40	1			2	2	1	1	0	0	0	0	1	1	0	0	0	0	0	Others	2		2
02336	2	40	1			2	3	1	1	1	0	0	0	1	2	0	0	0	0	0	Doctors	1	8	2
02337	2	35	1			5	4	1	1	1	0	0	0	1	4	1	1	0	0	0	0	2		2
02338	2	34	1			3	5	1	1	1	0	0	0	1	2	0	0	0	0	0	Others	1	5	2
02339	2	32	1			5	4	1	1	0	0	0	Cardiovascular disease	1	2	0	0	0	1	1	0	2		2
02340	2	31	1			2	3	3						1	4	0	0	0	0	0	0	2		2
02341	2	30	1			5	5	1	1	0	0	0	0	1	2	0	0	0	0	1	0	1	3	2
02342	2	34	1			4	5	1	1	0	0	0	0	1	2	1	0	0	0	0	0	1	5	2
02343	2	40	1			5	3	1	0	0	0	0	Thyroid diseases	1	2	1	0	0	0	0	0	1	6	2
02344	2	39	1			1	3	1	1	0	0	0	0	1	4	0	0	0	0	0	Doctors	2		2
02345	2	30	1			2	3	1	1	0	0	1	0	1	4	1	0	1	0	1	0	2		2
02346	2	31	1			5	4	1	1	1	0	0	0	1	4	1	0	0	1	0	0	1	4	2
02347	2	30	1			5	4	1	1	1	1	1	hyperlipemia	1	4	0	0	1	1	1	0	2		2
02348	2	37	1			5	4	1	1	1	0	0	0	1	2	0	0	1	0	1	0	1	6	2
02349	2	33	1			5	3	1	1	0	0	1	0	1	2	1	0	0	0	0	Others	1	6	2
02350	2	30	1			5	2	1	0	0	0	0	not known	1	4	1	0	0	0	0	0	1	6	2
02351	2	30	1			5	3	1	0	0	0	0	not known	1	4	0	0	0	0	0	Others	2		2
02352	2	36	1			5	5	1	1	1	1	1	0	1	2	0	0	0	0	1	0	2		2
02353	2	35	1			2	4	1	1	0	1	0	0	1	4	0	0	0	0	0	0	1	6	2
02354	2	32	1			5	3	1	1	0	0	0	0	1	4	0	0	0	0	1	0	1	6	2
02355	2	37	1			5	4	1	1	0	0	1	0	1	1	1	0	0	0	0	0	1	3	2
02356	2	36	1			5	4	1	1	1	0	0	0	1	1	1	0	0	0	0	0	2		2
02357	2	40	1			2	3	1	0	0	0	0	not known	1	4	1	0	0	0	1	0	2		2
02358	2	40	1			5	3	1	0	0	0	0	not known	1	4	0	0	0	0	0	0	2		2
02359	2	30	1			5	3	2						1	4	0	0	0	0	0	0	1	4	2
02360	2	32	1			5	4	1	0	0	0	0	cardiac disease	2	2	0	0	0	1	0	Gut feeling	1	10	2
02361	2	33	1			5	3	1	1	1	1	1	0	1	2	1	1	1	1	1	0	1	4	2
02362	2	31	1			5	3	1	1	1	0	0	0	1	4	0	0	0	0	0	Others	2		2
02363	2	35	1			5	3	1	1	0	0	1	0	2	1	0	0	0	0	0	Doctors	1	5	2
02364	2	36	1			1	3	1	1	1	0	0	Cerebral infarction	1	4	0	0	0	0	0	Others	2		2
02365	2	35	1			1	3	1	0	0	0	0	not known	1	4	0	0	0	0	0	Others	2		2
02366	2	33	1			1	3	1	1	1	0	0	0	1	4	1	0	1	1	0	0	2		2
02367	2	34	1			5	3	1	1	0	0	0	0	1	4	0	0	0	0	0	Others	2		2
02368	2	40	1			5	3	1	1	1	1	0	0	1	1	1	0	0	0	0	0	2		2
02369	2	33	1			2	3	1	1	1	0	0	0	1	2	1	0	0	0	0	0	2		2
02370	2	37	1			5	3	2						1	4	0	0	0	0	0	0	1	6	2
02371	2	35	1			5	4	1	1	1	0	0	0	1	4	0	0	0	0	0	Gut feeling	2		2
02372	2	39	0	1		5	4	1	1	0	0	1	Kidney disease	1	2	1	0	0	0	0	0	1	12	2
02373	2	35	1			5	3	1	1	0	0	1	0	1	4	1	0	0	1	1	0	2		2
02374	2	30	1			5	3	1	1	0	0	0	0	1	1	1	0	1	0	0	0	2		2
02375	2	39	1			5	4	1	1	1	1	1	0	3	4	1	0	0	0	0	0	2		2
02376	2	36	1			5	4	1	1	0	0	0	0	1	4	1	0	0	1	1	0	2		2
02377	2	35	1			5	3	1	1	0	0	0	0	1	2	1	0	0	0	0	0	2		2
02378	2	40	1			5	4	1	1	0	0	0	Kidney disease	1	4	1	1	0	0	0	0	1	8	2
02379	2	40	1			5	4	1	0	0	0	0	not known	1	4	0	0	0	0	0	Gut feeling	1	3	2
02380	2	39	0	1		5	3	1	1	0	0	0	0	1	1	0	0	1	0	0	Doctors	1	4	2
02381	2	33	1			5	4	1	1	0	1	1	0	1	4	1	1	1	1		0	1	4	2
02382	2	39	1			5	3	1	1	0	0	0	0	1	4	1	0	0	0	0	0	2		2
02383	2	34	1			5	3	1	0	0	0	0	not known	1	4	0	0	0	0	0	Others	1	4	2
02384	2	30	1			5	3	1	1	0	0	0	0	1	4	0	0	0	0	0	Others	2		2
02385	2	33	1			5	4	1	1	0	0	0	Leg disease	1	1	0	0	0	0	0	Doctors	2		2
