# Supplementary material for: Randomised trial on effect of involving media reporters in salt reduction programme to increase media reports and the public’s knowledge, belief and behaviors on salt and health: Changzhi reporters trial
Source: PLoS One. 2021 Jul 20;16(7):e0252989. doi: 10.1371/journal.pone.0252989 (PMC8294101; doi:10.1371/journal.pone.0252989)
Supplement: S2 File — (XLSX) [file pone.0252989.s003.xlsx]

## Sheet: BIOOD DATA
GROUP	GENDER	AGE	systolic pressure before intervention	diastolic pressure before intervention	systolic pressure after intervention	diastolic pressure after intervention	Change of systolic pressure	change of diastolic pressure
0	men	50	118	80	118	80	0	0
0	men	50	131	76	120	75	11	1
0	women	50	124	84	130	80	-6	4
1	women	50	123	74	120	80	3	-6
0	women	50	120	86	120	76	0	10
1	men	50	120	82	120	80	0	2
0	men	50	148	98	140	90	8	8
1	men	50	153	89	130	84	23	5
1	women	50	145	95	126	82	19	13
1	men	50	120	81	110	75	10	6
1	women	50	125	79	100	70	25	9
1	women	50	130	85	120	75	10	10
0	men	50	130	85	125	80	5	5
0	women	50	120	81	120	75	0	6
0	men	50	122	81	135	69	-13	12
0	women	50	130	100	125	95	5	5
1	women	50	110	85	88	60	22	25
0	women	50	140	90	130	80	10	10
0	women	50	120	80	115	80	5	0
0	women	50	130	70	125	78	5	-8
0	women	50	119	73	110	70	9	3
0	men	50	140	90	130	90	10	0
0	women	50	100	70	100	65	0	5
1	men	50	120	80	110	70	10	10
1	women	50	90	65	90	60	0	5
0	men	50	128	80	120	80	8	0
1	men	50	135	75	130	70	5	5
1	men	50	130	87	120	80	10	7
1	women	50	128	83	130	90	-2	-7
1	women	50	120	80	120	80	0	0
0	women	50	130	85	125	87	5	-2
1	men	50	120	76	120	80	0	-4
1	women	50	125	76	110	75	15	1
0	women	50	122	76	125	75	-3	1
0	women	50	125	75	120	80	5	-5
1	men	50	123	80	120	80	3	0
1	women	50	115	78	110	75	5	3
1	men	50	120	82	110	75	10	7
1	women	50	148	88	125	80	23	8
0	men	50	120	80	120	80	0	0
1	women	50	130	95	120	87	10	8
0	men	50	120	80	110	70	10	10
1	men	50	138	98	130	87	8	11
1	women	50	120	80	125	78	-5	2
0	women	50	120	75	120	80	0	-5
1	men	50	150	110	140	100	10	10
1	women	50	138	78	130	75	8	3
1	women	50	120	75	120	80	0	-5
0	women	50	120	75	120	75	0	0
1	men	50	130	100	128	90	2	10
1	women	50	125	90	125	87	0	3
0	women	50	110	90	115	80	-5	10
0	men	50	120	75	120	87	0	-12
1	men	50	127	74	125	70	2	4
1	women	50	130	70	129	60	1	10
0	men	50	120	85	130	85	-10	0
1	women	50	114	70	110	75	4	-5
1	men	50	130	80	125	80	5	0
0	women	50	118	75	115	70	3	5
0	women	50	115	68	113	66	2	2
0	women	50	124	77	112	75	12	2
0	men	50	132	72	136	82	-4	-10
0	women	50	126	68	125	76	1	-8
0	women	51	130	80	125	80	5	0
0	men	51	130	80	125	80	5	0
1	women	51	130	90	125	87	5	3
0	women	51	120	80	110	70	10	10
1	women	51	130	90	130	86	0	4
1	women	51	120	75	115	78	5	-3
1	men	51	120	85	110	80	10	5
1	women	51	120	95	120	85	0	10
1	men	51	120	95	115	80	5	15
1	women	51	100	80	100	78	0	2
1	women	51	117	64	112	60	5	4
1	men	51	135	70	125	70	10	0
1	women	51	133	83	119	78	14	5
1	women	51	130	79	118	76	12	3
0	women	51	146	90	120	80	26	10
1	women	51	110	80	120	80	-10	0
0	women	51	126	80	120	81	6	-1
0	women	51	120	80	125	87	-5	-7
0	men	51	85	50	120	73	-35	-23
0	women	51	90	60	110	70	-20	-10
0	men	51	100	85	100	80	0	5
0	women	51	96	60	90	60	6	0
0	men	51	130	100	120	95	10	5
0	women	51	136	100	130	100	6	0
1	women	51	115	72	110	70	5	2
1	women	51	120	81	120	81	0	0
1	women	51	127	76	125	74	2	2
1	men	51	127	69	127	65	0	4
0	men	51	131	90	121	78	10	12
0	men	51	143	87	130	76	13	11
1	women	51	132	82	123	65	9	17
0	men	52	140	85	140	85	0	0
1	men	52	130	80	128	70	2	10
1	women	52	125	80	120	78	5	2
1	women	52	120	84	120	80	0	4
0	men	52	140	90	120	80	20	10
1	men	52	125	75	120	80	5	-5
1	men	52	103	67	100	60	3	7
0	women	52	120	80	120	85	0	-5
0	men	52	122	80	130	80	-8	0
1	women	52	127	79	132	80	-5	-1
0	women	52	127	82	125	80	2	2
0	women	52	120	80	136	79	-16	1
1	women	52	119	88	140	100	-21	-12
1	men	52	120	98	120	87	0	11
1	women	52	118	85	110	80	8	5
0	men	52	120	95	120	80	0	15
0	men	52	140	90	130	82	10	8
0	men	52	130	90	130	90	0	0
1	men	52	121	73	123	80	-2	-7
0	men	52	129	86	117	75	12	11
1	men	52	125	82	113	79	12	3
1	women	52	95	70	110	72	-15	-2
1	women	52	125	80	120	80	5	0
1	men	52	110	70	100	75	10	-5
0	men	52	127	80	123	70	4	10
0	men	52	142	49	140	65	2	-16
0	women	52	90	45	90	50	0	-5
0	men	52	110	70	115	70	-5	0
0	women	52	115	73	115	70	0	3
0	women	52	110	77	110	85	0	-8
0	men	52	120	80	120	85	0	-5
1	men	52	125	80	120	80	5	0
1	women	52	125	90	120	85	5	5
1	men	52	138	68	135	78	3	-10
1	women	52	120	80	120	80	0	0
1	women	52	169	110	160	110	9	0
0	women	52	100	70	90	58	10	12
0	men	52	120	80	120	87	0	-7
1	men	52	127	79	120	74	7	5
0	women	52	125	80	120	80	5	0
0	women	52	127	79	125	77	2	2
1	women	52	135	71	130	69	5	2
0	men	52	115	72	120	87	-5	-15
1	men	52	120	80	110	70	10	10
1	women	53	130	90	128	87	2	3
0	women	53	129	89	128	85	1	4
1	men	53	125	77	135	90	-10	-13
0	women	53	122	79	140	85	-18	-6
0	women	53	130	90	125	87	5	3
1	men	53	125	71	125	70	0	1
1	women	53	129	76	129	76	0	0
0	men	53	135	85	135	85	0	0
0	women	53	106	87	100	80	6	7
1	men	53	130	110	126	88	4	22
0	women	53	120	60	120	75	0	-15
1	women	53	135	95	120	85	15	10
0	women	53	130	73	128	85	2	-12
1	women	53	130	85	120	80	10	5
1	women	53	130	80	140	96	-10	-16
0	men	53	125	72	127	72	-2	0
0	women	53	123	74	121	73	2	1
0	men	53	128	90	120	75	8	15
0	men	53	90	60	90	58	0	2
0	men	53	130	100	116	76	14	24
0	men	53	130	95	130	95	0	0
0	men	53	107	68	110	70	-3	-2
0	men	53	140	91	140	89	0	2
0	women	53	125	79	126	76	-1	3
0	men	53	128	64	125	60	3	4
0	women	53	110	90	110	87	0	3
1	women	53	135	92	132	87	3	5
0	women	53	130	90	112	82	18	8
0	women	53	140	90	124	68	16	22
1	women	53	125	85	120	70	5	15
1	men	53	125	80	119	72	6	8
1	men	54	122	80	120	75	2	5
1	women	54	130	88	125	80	5	8
0	men	54	123	79	120	78	3	1
1	men	54	126	82	125	80	1	2
0	men	54	130	85	130	80	0	5
0	men	54	126	76	120	80	6	-4
1	men	54	125	80	120	78	5	2
1	men	54	125	85	135	80	-10	5
1	women	54	120	70	110	70	10	0
0	women	54	150	85	126	90	24	-5
0	men	54	123	80	120	80	3	0
1	men	54	130	90	120	80	10	10
0	men	54	120	80	120	90	0	-10
0	women	54	90	60	90	65	0	-5
1	women	54	105	67	95	70	10	-3
1	women	54	142	80	140	79	2	1
0	women	54	110	70	120	75	-10	-5
1	women	54	106	68	95	65	11	3
1	men	54	108	64	100	65	8	-1
1	women	54	105	66	90	60	15	6
1	men	54	126	82	125	80	1	2
1	women	54	126	73	120	72	6	1
1	women	55	120	85	110	70	10	15
1	men	55	120	80	119	78	1	2
0	men	55	129	86	120	80	9	6
0	women	55	125	83	110	85	15	-2
1	women	55	125	82	120	70	5	12
0	men	55	122	80	120	80	2	0
0	men	55	138	73	138	75	0	-2
0	men	55	115	98	110	87	5	11
1	men	55	120	85	120	78	0	7
0	men	55	120	70	125	80	-5	-10
0	women	55	117	76	120	80	-3	-4
0	men	55	135	70	130	80	5	-10
0	men	55	134	75	130	70	4	5
1	men	55	160	90	130	90	30	0
1	men	55	135	84	125	80	10	4
1	women	55	164	91	140	90	24	1
0	men	55	155	93	130	90	25	3
1	women	55	120	80	125	80	-5	0
0	women	55	110	90	110	90	0	0
1	men	55	110	70	118	76	-8	-6
0	men	55	140	95	130	90	10	5
0	men	55	155	55	150	65	5	-10
0	women	55	150	60	140	70	10	-10
0	women	55	120	80	115	80	5	0
1	women	55	140	90	130	85	10	5
0	women	55	140	100	140	110	0	-10
0	women	55	124	74	120	70	4	4
0	women	55	109	64	110	64	-1	0
1	men	55	132	84	132	80	0	4
1	men	55	120	80	118	80	2	0
1	men	55	134	83	132	81	2	2
0	men	55	132	86	132	84	0	2
0	women	55	127	79	128	80	-1	-1
0	women	55	124	76	123	63	1	13
1	women	55	130	90	135	80	-5	10
0	women	55	123	74	122	70	1	4
0	men	55	150	100	140	100	10	0
0	men	55	125	90	120	87	5	3
1	men	55	131	79	130	80	1	-1
1	women	55	110	75	125	90	-15	-15
1	women	55	130	100	125	90	5	10
0	men	55	138	86	115	71	23	15
0	men	55	140	88	145	82	-5	6
1	women	55	130	80	115	85	15	-5
0	women	55	110	80	110	80	0	0
1	men	56	120	80	120	80	0	0
1	men	56	120	80	120	80	0	0
1	women	56	118	78	118	78	0	0
1	women	56	150	100	135	80	15	20
1	men	56	122	84	118	74	4	10
1	men	56	130	100	120	78	10	22
1	men	56	122	80	115	78	7	2
1	women	56	126	87	120	85	6	2
1	women	56	150	110	140	100	10	10
1	men	56	140	100	130	90	10	10
1	men	56	130	80	120	85	10	-5
1	men	56	120	80	120	75	0	5
0	men	56	135	75	135	92	0	-17
1	men	56	160	55	140	55	20	0
1	women	56	161	60	145	58	16	2
0	women	56	125	85	125	80	0	5
1	men	56	118	78	115	75	3	3
1	women	56	130	90	128	78	2	12
0	men	56	100	65	100	60	0	5
0	men	56	124	87	122	81	2	6
1	men	56	110	70	115	75	-5	-5
1	women	56	130	100	120	85	10	15
1	men	56	112	58	110	55	2	3
0	women	56	102	62	115	78	-13	-16
1	women	56	138	90	136	90	2	0
0	men	56	126	53	125	50	1	3
0	women	56	112	70	118	68	-6	2
1	men	56	110	85	120	80	-10	5
1	women	56	120	79	115	88	5	-9
1	men	57	120	80	126	70	-6	10
1	women	57	130	70	110	70	20	0
0	women	57	140	90	140	85	0	5
0	women	57	140	99	130	90	10	9
0	women	57	140	90	135	90	5	0
1	women	57	150	86	140	85	10	1
0	women	57	110	80	100	80	10	0
0	men	57	150	85	140	90	10	-5
0	women	57	110	75	115	80	-5	-5
1	men	57	135	84	110	80	25	4
0	women	57	115	78	110	72	5	6
1	men	57	130	81	130	80	0	1
1	men	57	135	60	130	80	5	-20
0	men	57	120	78	118	80	2	-2
0	women	58	134	72	115	70	19	2
1	men	58	162	94	130	80	32	14
1	men	58	128	90	130	92	-2	-2
1	men	58	123	79	110	70	13	9
0	men	58	132	88	130	85	2	3
0	women	58	135	90	131	90	4	0
0	men	58	124	76	110	78	14	-2
1	men	58	150	97	140	90	10	7
0	men	58	120	80	110	70	10	10
0	women	58	140	100	135	86	5	14
0	men	58	150	80	143	88	7	-8
1	men	58	152	96	130	81	22	15
0	women	58	135	78	120	72	15	6
0	women	58	110	80	117	79	-7	1
1	women	58	120	80	125	80	-5	0
1	women	58	120	80	115	80	5	0
0	men	58	140	90	140	90	0	0
0	men	58	120	85	120	85	0	0
1	men	58	128	80	125	80	3	0
0	men	58	120	70	120	85	0	-15
0	women	58	140	90	112	70	28	20
0	women	58	120	80	126	80	-6	0
1	men	58	140	85	138	83	2	2
0	men	58	105	72	110	75	-5	-3
0	men	58	121	82	129	78	-8	4
0	men	58	118	63	120	60	-2	3
1	men	58	125	80	120	80	5	0
0	women	58	118	78	112	60	6	18
0	women	58	125	64	127	73	-2	-9
0	men	59	141	90	140	87	1	3
1	women	59	120	90	110	87	10	3
0	women	59	120	80	125	75	-5	5
0	men	59	140	90	125	90	15	0
0	women	59	135	90	142	100	-7	-10
0	men	59	100	75	110	80	-10	-5
1	women	59	117	74	115	67	2	7
0	men	59	150	92	121	79	29	13
0	men	59	135	85	133	76	2	9
1	women	60	120	80	140	67	-20	13
0	women	60	139	90	140	89	-1	1
0	men	60	120	96	120	86	0	10
0	women	60	146	100	140	100	6	0
1	men	60	146	84	125	83	21	1
1	women	60	138	81	130	80	8	1
1	men	60	133	85	130	80	3	5
1	women	60	140	76	135	78	5	-2
0	men	60	90	60	120	77	-30	-17
0	women	60	180	140	160	130	20	10
1	women	60	120	90	110	90	10	0
0	women	60	118	71	115	70	3	1
1	men	60	130	90	110	90	20	0
0	men	60	120	90	120	87	0	3
1	men	60	120	90	100	80	20	10
1	men	60	141	90	129	81	12	9
0	men	60	120	80	120	81	0	-1
1	men	60	140	90	130	90	10	0
1	men	60	148	89	130	87	18	2
0	men	60	90	60	90	65	0	-5
0	women	60	140	98	130	100	10	-2
1	women	60	150	68	140	70	10	-2
1	men	60	134	100	120	80	14	20
0	men	61	135	92	135	95	0	-3
0	women	61	130	110	115	76	15	34
0	women	61	110	75	110	80	0	-5
1	women	61	120	85	105	75	15	10
0	men	61	90	60	127	78	-37	-18
0	men	61	110	78	120	78	-10	0
0	women	61	120	89	120	80	0	9
1	men	61	120	65	118	80	2	-15
1	women	61	138	80	130	90	8	-10
0	women	61	120	81	120	80	0	1
1	women	61	124	83	120	83	4	0
0	men	61	130	90	120	80	10	10
1	women	61	110	69	90	60	20	9
1	women	61	145	95	140	85	5	10
0	women	61	130	80	125	75	5	5
0	men	61	120	80	120	79	0	1
1	men	61	130	82	136	80	-6	2
1	men	62	130	85	135	80	-5	5
0	men	62	110	90	110	75	0	15
1	women	62	121	82	110	78	11	4
1	women	62	130	90	120	85	10	5
1	women	62	128	78	126	80	2	-2
0	women	62	139	82	130	94	9	-12
0	men	62	145	85	140	90	5	-5
0	women	62	122	76	130	70	-8	6
1	men	62	115	75	100	70	15	5
0	men	62	145	90	120	80	25	10
0	women	62	110	70	110	72	0	-2
1	women	62	90	60	90	63	0	-3
0	women	63	125	79	130	90	-5	-11
0	men	63	129	84	125	80	4	4
1	men	63	139	89	138	81	1	8
0	men	63	120	95	120	80	0	15
0	men	63	135	76	130	75	5	1
0	men	63	132	88	130	85	2	3
1	women	63	135	71	132	80	3	-9
1	men	63	125	70	130	93	-5	-23
1	women	63	115	76	160	95	-45	-19
0	men	63	120	78	130	87	-10	-9
0	men	63	125	78	125	77	0	1
1	men	63	128	72	125	70	3	2
0	women	63	130	90	130	80	0	10
0	men	64	130	86	110	70	20	16
1	men	64	124	74	120	70	4	4
0	women	64	106	88	100	85	6	3
1	women	64	130	90	120	105	10	-15
1	women	64	110	65	115	70	-5	-5
1	men	64	148	97	126	81	22	16
0	women	64	135	80	140	90	-5	-10
1	women	64	140	90	130	90	10	0
0	women	64	130	85	128	83	2	2
1	women	64	130	80	125	60	5	20
0	women	64	110	80	135	78	-25	2
1	women	64	160	100	140	100	20	0
0	women	65	130	90	125	83	5	7
1	men	65	110	90	100	80	10	10
1	women	65	148	70	140	70	8	0
0	women	65	124	68	120	68	4	0
1	women	65	145	83	143	85	2	-2
1	men	65	150	120	180	140	-30	-20
1	men	65	120	70	110	70	10	0
0	women	65	110	60	118	77	-8	-17
0	men	65	125	65	125	75	0	-10
0	men	65	130	80	180	85	-50	-5
0	men	65	135	85	138	85	-3	0
0	men	65	120	95	123	76	-3	19
1	men	65	130	80	135	80	-5	0
1	women	65	120	70	140	80	-20	-10
0	women	65	132	81	130	80	2	1
1	men	65	150	110	130	100	20	10
0	men	65	130	90	145	100	-15	-10
0	women	66	140	100	136	98	4	2
0	women	66	126	80	126	72	0	8
1	men	66	140	90	140	100	0	-10
1	men	66	120	85	130	80	-10	5
1	women	66	130	92	130	90	0	2
1	men	66	120	78	130	90	-10	-12
0	men	66	130	98	130	95	0	3
1	men	66	140	84	136	80	4	4
1	women	66	130	80	130	77	0	3
1	women	67	158	83	158	80	0	3
0	men	67	150	85	145	80	5	5
1	women	67	125	70	120	82	5	-12
0	women	68	160	110	153	100	7	10
1	women	68	110	70	105	75	5	-5
1	men	68	110	76	115	78	-5	-2
0	men	68	137	85	135	85	2	0
0	men	68	120	80	118	80	2	0
0	men	68	120	75	118	78	2	-3
0	men	69	140	95	140	100	0	-5
1	men	69	120	65	126	80	-6	-15
1	women	69	130	70	138	84	-8	-14
0	women	70	140	80	138	90	2	-10
1	men	70	148	86	110	86	38	0
0	men	70	148	86	123	87	25	-1
0	women	70	145	83	125	85	20	-2
1	women	70	135	80	130	80	5	0
0	men	70	135	70	150	100	-15	-30
0	women	70	148	97	140	70	8	27
1	women	70	130	90	126	85	4	5
1	women	70	130	80	125	78	5	2
1	women	71	130	85	139	66	-9	19
0	men	71	150	85	130	86	20	-1
0	women	71	90	60	119	81	-29	-21
1	men	71	130	80	130	70	0	10
0	women	71	125	80	110	78	15	2
1	men	71	137	80	141	85	-4	-5
1	men	71	135	75	120	90	15	-15
1	women	71	140	85	150	100	-10	-15
0	men	71	110	75	115	70	-5	5
0	men	71	125	70	125	70	0	0
0	women	71	121	70	121	60	0	10
1	women	71	123	72	128	72	-5	0
1	women	71	141	66	140	65	1	1
1	men	72	160	90	126	68	34	22
1	men	72	130	70	128	85	2	-15
0	men	72	150	110	145	105	5	5
1	men	72	125	85	138	77	-13	8
0	women	72	125	80	120	78	5	2
0	women	73	120	88	115	80	5	8
0	women	73	168	94	160	100	8	-6
0	women	73	137	90	120	80	17	10
0	women	73	125	70	120	65	5	5
1	men	73	120	90	180	100	-60	-10
1	men	73	129	78	123	69	6	9
1	men	73	135	80	130	80	5	0
1	women	73	137	64	132	67	5	-3
1	men	73	183	73	180	72	3	1
0	women	74	135	75	130	70	5	5
0	men	74	130	88	130	90	0	-2
1	women	75	135	73	125	70	10	3
0	women	75	128	80	125	80	3	0
0	men	75	130	83	125	85	5	-2
0	men	75	130	90	130	90	0	0
1	women	75	114	74	135	75	-21	-1
0	men	75	140	100	130	95	10	5
0	men	75	150	110	134	92	16	18
1	men	75	140	85	120	90	20	-5
1	women	75	140	90	110	75	30	15
1	women	75	140	83	143	90	-3	-7
1	women	75	110	78	110	75	0	3
0	women	75	128	78	128	75	0	3
0	men	76	120	80	120	80	0	0
0	women	76	120	80	130	80	-10	0
0	women	76	130	98	128	90	2	8
1	women	76	130	98	125	87	5	11
1	men	76	127	71	142	81	-15	-10
1	women	77	128	87	130	87	-2	0
1	women	77	146	92	130	90	16	2
0	men	77	173	73	150	73	23	0
0	men	78	130	82	130	90	0	-8
1	men	78	130	90	125	89	5	1
0	men	78	127	80	125	78	2	2
1	men	78	116	71	118	69	-2	2
0	men	78	130	82	125	80	5	2
1	men	78	160	80	158	80	2	0
0	women	78	155	83	130	70	25	13
1	men	79	132	85	125	80	7	5
1	women	79	150	90	135	78	15	12
0	men	79	100	70	122	78	-22	-8
0	women	79	100	60	110	70	-10	-10
1	men	80	125	85	120	78	5	7
0	men	80	130	90	120	87	10	3
1	men	80	130	98	125	90	5	8
0	women	81	139	61	130	74	9	-13
0	men	82	150	95	150	105	0	-10
0	men	82	143	80	130	80	13	0
1	women	82	138	90	130	87	8	3
1	men	82	146	88	138	86	8	2
0	men	82	158	85	154	84	4	1
0	men	84	142	89	110	78	32	11
1	men	85	110	75	115	70	-5	5
0	men	85	160	90	125	65	35	25
0	women	86	133	60	130	70	3	-10
1	women	87	156	87	120	75	36	12
1	men	87	140	100	123	93	17	7
